# Supplementary material for: Methyl 6-oxo-4-phenyl-2-[(Z)-2-(pyridin-2-yl)ethen­yl]-1,4,5,6-tetra­hydro­pyridine-3-carboxyl­ate
Source: Acta Crystallogr Sect E Struct Rep Online. 2012 Nov 30;68(Pt 12):o3489. doi: 10.1107/S1600536812048532 (PMC3589061; doi:10.1107/S1600536812048532)
Supplement: Supplementary file 1 [file e-68-o3489-sup1.cif]

##############################################################################
#                                                                            #
# This CIF contains the data in a paper accepted for publication in          #
# Acta Crystallographica Section E. It conforms to the requirements of       #
# Notes for Authors for Acta Crystallographica Section E, and has been       #
# peer reviewed under the auspices of the IUCr Commission on Journals.       #
#                                                                            #
# Full details of the Crystallographic Information File format               #
# are given in the paper "The Crystallographic Information File (CIF):       #
# a New Standard Archive File for Crystallography" by S. R. Hall, F. H.      #
# Allen and I. D. Brown [Acta Cryst. (1991), A47, 655-685].                  #
#                                                                            #
# The current version of the core CIF dictionary is obtainable from          #
# ftp://ftp.iucr.org/pub/cif_core.dic.                                       #
#                                                                            #
# Software is freely available for graphical display of the structure(s)     #
# in this CIF. For information consult the CIF software page                 #
# http://www.iucr.org/resources/cif/software.                                #
#                                                                            #
# This file may be used for bona fide research purposes within the           #
# scientific community so long as proper attribution is given to the journal # 
# article from which it was obtained.                                        #
#                                                                            #
##############################################################################
data_global
_audit_creation_method     SHELXL-97
_journal_date_recd_electronic     2012-11-15
_journal_date_accepted     2012-11-26
_journal_name_full     'Acta Crystallographica, Section E'
_journal_year     2012
_journal_volume     68
_journal_issue     12
_journal_page_first     o3489
_journal_page_last     o3489
_journal_paper_category     QO
_journal_paper_doi     10.1107/S1600536812048532
_journal_coeditor_code     CV5365
_publ_contact_author_name     'Professor G. Duburs'
_publ_contact_author_address
;
Latvian Institute of Organic Synthesis
Riga
LV 1006
Latvia
;
_publ_contact_author_email     gduburs@osi.lv
_publ_contact_author_fax     '371 67550338'
_publ_contact_author_phone     '371 67014929'
_publ_section_title
;\
Methyl
6-oxo-4-phenyl-2-[(<i>Z</i>)-2-(pyridin-2-yl)ethenyl]-1,4,5,6-\
tetrahydropyridine-3-carboxylate
;
loop_
    _publ_author_name
    _publ_author_address
    'Smits, Rufus'
;
Latvian Institute of Organic Synthesis
Riga
LV 1006
Latvia
;
    'Belyakov, Sergey'
;
Latvian Institute of Organic Synthesis
Riga
LV 1006
Latvia
;
    'Vigante, Brigita'
;
Latvian Institute of Organic Synthesis
Riga
LV 1006
Latvia
;
    'Duburs, Gunars'
;
Latvian Institute of Organic Synthesis
Riga
LV 1006
Latvia
;
data_I
_chemical_name_systematic
;
Methyl 6-oxo-4-phenyl-2-[(<i>Z</i>)-2-(pyridin-2-yl)ethenyl]-
1,4,5,6-tetrahydropyridine-3-carboxylate
;
_chemical_name_common     ?
_chemical_formula_moiety     'C20 H18 N2 O3'
_chemical_formula_sum     'C20 H18 N2 O3'
_chemical_formula_iupac     'C20 H18 N2 O3'
_chemical_formula_weight     334.36
_chemical_melting_point     504
_symmetry_cell_setting     monoclinic
_symmetry_space_group_name_H-M     'P 21/c'
loop_
    _symmetry_equiv_pos_as_xyz
    'x, y, z'
    '-x, y+1/2, -z+1/2'
    '-x, -y, -z'
    'x, -y-1/2, z-1/2'
_cell_length_a     5.5746(2)
_cell_length_b     16.4083(6)
_cell_length_c     18.0930(8)
_cell_angle_alpha     90.00
_cell_angle_beta     96.5018(14)
_cell_angle_gamma     90.00
_cell_volume     1644.32(11)
_cell_formula_units_Z     4
_cell_measurement_reflns_used     2317
_cell_measurement_theta_min     0.9
_cell_measurement_theta_max     27.5
_cell_measurement_temperature     193(2)
_exptl_crystal_description     'Needle'
_exptl_crystal_colour     'Colourless'
_exptl_crystal_size_max     0.41
_exptl_crystal_size_mid     0.12
_exptl_crystal_size_min     0.07
_exptl_crystal_density_diffrn     1.351
_exptl_crystal_density_meas     ?
_exptl_crystal_density_method     'not measured'
_exptl_crystal_F_000     704
_exptl_absorpt_coefficient_mu     0.092
_exptl_absorpt_correction_type     none
_exptl_absorpt_process_details     ?
_exptl_absorpt_correction_T_min     ?
_exptl_absorpt_correction_T_max     ?
_exptl_special_details
;
;
_diffrn_ambient_temperature     193(2)
_diffrn_radiation_type     MoK\a
_diffrn_radiation_wavelength     0.71073
_diffrn_radiation_source     'fine-focus sealed tube'
_diffrn_radiation_monochromator     graphite
_diffrn_measurement_device_type     'Bruker--Nonius KappaCCD'
_diffrn_measurement_method     '\f and \w scan'
_diffrn_detector_area_resol_mean     ?
_diffrn_reflns_number     7024
_diffrn_reflns_av_R_equivalents     0.0531
_diffrn_reflns_av_sigmaI/netI     0.0823
_diffrn_reflns_theta_min     1.6
_diffrn_reflns_theta_max     28.6
_diffrn_reflns_theta_full     28.6
_diffrn_measured_fraction_theta_max     0.99
_diffrn_measured_fraction_theta_full     0.99
_diffrn_reflns_limit_h_min     -7
_diffrn_reflns_limit_h_max     7
_diffrn_reflns_limit_k_min     -20
_diffrn_reflns_limit_k_max     22
_diffrn_reflns_limit_l_min     -24
_diffrn_reflns_limit_l_max     24
_diffrn_standards_number     ?
_diffrn_standards_interval_count     ?
_diffrn_standards_interval_time     ?
_diffrn_standards_decay_%     ?
_refine_special_details
;
Refinement of <i>F</i>^2^ against ALL reflections. The weighted <i>R</i>-factor
<i>wR</i> and goodness of fit <i>S</i> are based on <i>F</i>^2^, conventional
<i>R</i>-factors <i>R</i> are based on <i>F</i>, with <i>F</i> set to zero for
negative <i>F</i>^2^. The threshold expression of <i>F</i>^2^ >
\s(<i>F</i>^2^) is used only for calculating <i>R</i>-factors(gt) <i>etc</i>.
and is not relevant to the choice of reflections for refinement.
<i>R</i>-factors based on <i>F</i>^2^ are statistically about twice as large
as those based on <i>F</i>, and <i>R</i>- factors based on ALL data will be
even larger.
;
_reflns_number_total     4206
_reflns_number_gt     2483
_reflns_threshold_expression     I>2sigma(I)
_refine_ls_structure_factor_coef     Fsqd
_refine_ls_matrix_type     full
_refine_ls_R_factor_all     0.1197
_refine_ls_R_factor_gt     0.0603
_refine_ls_wR_factor_gt     0.1216
_refine_ls_wR_factor_ref     0.1489
_refine_ls_goodness_of_fit_ref     0.958
_refine_ls_restrained_S_all     0.958
_refine_ls_number_reflns     4206
_refine_ls_number_parameters     242
_refine_ls_number_restraints     0
_refine_ls_hydrogen_treatment     mixed
_refine_ls_weighting_scheme     calc
_refine_ls_weighting_details
         'calc w=1/[\s^2^(Fo^2^)+(0.0562P)^2^+0.7901P] where P=(Fo^2^+2Fc^2^)/3'
_atom_sites_solution_hydrogens     ?
_atom_sites_solution_primary     direct
_atom_sites_solution_secondary     difmap
_refine_ls_shift/su_max     0.019
_refine_ls_shift/su_mean     0.002
_refine_diff_density_max     0.229
_refine_diff_density_min     -0.217
_refine_ls_extinction_method     none
_refine_ls_extinction_coef     ?
loop_
    _atom_type_symbol
    _atom_type_description
    _atom_type_scat_dispersion_real
    _atom_type_scat_dispersion_imag
    _atom_type_scat_source
    'C' 'C' 0.0033 0.0016
                         'International Tables Vol C Tables 4.2.6.8 and 6.1.1.4'
    'H' 'H' 0.0000 0.0000
                         'International Tables Vol C Tables 4.2.6.8 and 6.1.1.4'
    'N' 'N' 0.0061 0.0033
                         'International Tables Vol C Tables 4.2.6.8 and 6.1.1.4'
    'O' 'O' 0.0106 0.0060
                         'International Tables Vol C Tables 4.2.6.8 and 6.1.1.4'
_computing_data_collection     'KappaCCD (Nonius, 1999)'
_computing_data_reduction     'DENZO and SCALEPACK (Otwinowski & Minor, 1997)'
_computing_structure_solution     'SHELXS97 (Sheldrick, 2008)'
_computing_structure_refinement     'SHELXL97 (Sheldrick, 2008)'
_computing_molecular_graphics     'ORTEP-3 (Farrugia, 1997)'
_computing_publication_material     'maXus (Mackay <i>et al.</i>, 1999)'
loop_
    _atom_site_type_symbol
    _atom_site_label
    _atom_site_fract_x
    _atom_site_fract_y
    _atom_site_fract_z
    _atom_site_U_iso_or_equiv
    _atom_site_adp_type
    _atom_site_calc_flag
    _atom_site_refinement_flags
    _atom_site_occupancy
    _atom_site_symmetry_multiplicity
    _atom_site_disorder_assembly
    _atom_site_disorder_group
    N N1 0.3841(3) 0.31397(11) 0.68159(10) 0.0317(4) Uani d . 1 1 . .
    H H1 0.249(4) 0.3452(16) 0.6900(13) 0.050(7) Uiso d . 1 1 . .
    C C2 0.4865(4) 0.26644(13) 0.73871(12) 0.0343(5) Uani d . 1 1 . .
    C C3 0.7199(4) 0.22630(13) 0.72613(12) 0.0349(5) Uani d . 1 1 . .
    H H3A 0.7385 0.1771 0.7559 0.042 Uiso calc R 1 1 . .
    H H3B 0.8519 0.2626 0.7433 0.042 Uiso calc R 1 1 . .
    C C4 0.7383(3) 0.20413(12) 0.64446(11) 0.0281(5) Uani d . 1 1 . .
    H H4 0.910(4) 0.1941(13) 0.6403(11) 0.030(5) Uiso d . 1 1 . .
    C C5 0.6556(3) 0.27567(12) 0.59458(11) 0.0275(4) Uani d . 1 1 . .
    C C6 0.4830(3) 0.32727(12) 0.61506(11) 0.0281(4) Uani d . 1 1 . .
    O O7 0.3935(3) 0.26137(10) 0.79683(9) 0.0471(4) Uani d . 1 1 . .
    C C8 0.6075(3) 0.12466(12) 0.62263(11) 0.0266(4) Uani d . 1 1 . .
    C C9 0.7212(4) 0.05100(13) 0.64153(13) 0.0357(5) Uani d . 1 1 . .
    H H9 0.8757 0.0510 0.6671 0.043 Uiso calc R 1 1 . .
    C C10 0.6078(4) -0.02244(14) 0.62283(14) 0.0429(6) Uani d . 1 1 . .
    H H10 0.6862 -0.0712 0.6360 0.052 Uiso calc R 1 1 . .
    C C11 0.3794(4) -0.02351(14) 0.58485(13) 0.0442(6) Uani d . 1 1 . .
    H H11 0.3044 -0.0728 0.5715 0.053 Uiso calc R 1 1 . .
    C C12 0.2630(4) 0.04892(15) 0.56682(13) 0.0411(5) Uani d . 1 1 . .
    H H12 0.1078 0.0484 0.5418 0.049 Uiso calc R 1 1 . .
    C C13 0.3754(4) 0.12274(13) 0.58566(12) 0.0327(5) Uani d . 1 1 . .
    H H13 0.2945 0.1713 0.5734 0.039 Uiso calc R 1 1 . .
    C C14 0.7626(4) 0.28495(13) 0.52436(12) 0.0320(5) Uani d . 1 1 . .
    O O15 0.7451(4) 0.34235(11) 0.48210(12) 0.0704(6) Uani d . 1 1 . .
    O O16 0.8913(3) 0.21953(9) 0.50878(8) 0.0371(4) Uani d . 1 1 . .
    C C17 1.0023(4) 0.22380(15) 0.44055(13) 0.0441(6) Uani d . 1 1 . .
    H H17A 1.0904 0.1745 0.4344 0.053 Uiso calc R 1 1 . .
    H H17B 1.1107 0.2694 0.4426 0.053 Uiso calc R 1 1 . .
    H H17C 0.8795 0.2304 0.3993 0.053 Uiso calc R 1 1 . .
    C C18 0.3926(4) 0.39772(13) 0.57107(13) 0.0357(5) Uani d . 1 1 . .
    H H18 0.468(4) 0.4026(15) 0.5270(14) 0.043(6) Uiso d . 1 1 . .
    C C19 0.2314(4) 0.45687(14) 0.58015(13) 0.0378(5) Uani d . 1 1 . .
    H H19 0.219(4) 0.4957(15) 0.5424(14) 0.045(7) Uiso d . 1 1 . .
    C C20 0.0609(4) 0.47713(12) 0.63325(12) 0.0323(5) Uani d . 1 1 . .
    N N21 0.0217(3) 0.42656(10) 0.68919(10) 0.0313(4) Uani d . 1 1 . .
    C C22 -0.1441(4) 0.44794(13) 0.73342(12) 0.0348(5) Uani d . 1 1 . .
    H H22 -0.1708 0.4131 0.7722 0.042 Uiso calc R 1 1 . .
    C C23 -0.2784(4) 0.51884(14) 0.72480(13) 0.0398(5) Uani d . 1 1 . .
    H H23 -0.3942 0.5307 0.7564 0.048 Uiso calc R 1 1 . .
    C C24 -0.2370(4) 0.57122(14) 0.66859(14) 0.0429(6) Uani d . 1 1 . .
    H H24 -0.3229 0.6197 0.6616 0.052 Uiso calc R 1 1 . .
    C C25 -0.0651(4) 0.55059(14) 0.62245(13) 0.0400(5) Uani d . 1 1 . .
    H H25 -0.0333 0.5855 0.5843 0.048 Uiso calc R 1 1 . .
loop_
    _atom_site_aniso_label
    _atom_site_aniso_U_11
    _atom_site_aniso_U_22
    _atom_site_aniso_U_33
    _atom_site_aniso_U_12
    _atom_site_aniso_U_13
    _atom_site_aniso_U_23
    N1 0.0379(9) 0.0272(9) 0.0312(10) 0.0031(8) 0.0090(7) 0.0037(8)
    C2 0.0473(12) 0.0256(11) 0.0303(12) -0.0044(9) 0.0058(9) -0.0001(9)
    C3 0.0420(12) 0.0286(11) 0.0321(12) -0.0019(9) -0.0040(9) 0.0029(9)
    C4 0.0249(10) 0.0252(10) 0.0338(12) 0.0011(8) 0.0016(8) 0.0029(9)
    C5 0.0270(9) 0.0234(10) 0.0316(11) -0.0020(8) 0.0013(8) 0.0019(8)
    C6 0.0302(10) 0.0258(10) 0.0284(11) -0.0023(8) 0.0031(8) 0.0019(8)
    O7 0.0687(11) 0.0392(9) 0.0355(9) 0.0043(8) 0.0157(8) 0.0077(7)
    C8 0.0288(10) 0.0251(10) 0.0273(10) 0.0023(8) 0.0097(8) 0.0012(8)
    C9 0.0344(11) 0.0308(11) 0.0437(13) 0.0054(9) 0.0116(9) 0.0019(10)
    C10 0.0577(15) 0.0250(11) 0.0505(15) 0.0047(10) 0.0256(12) 0.0005(10)
    C11 0.0577(15) 0.0345(13) 0.0444(14) -0.0161(11) 0.0233(12) -0.0118(11)
    C12 0.0380(12) 0.0459(14) 0.0397(13) -0.0108(11) 0.0061(9) -0.0067(11)
    C13 0.0313(10) 0.0321(11) 0.0348(12) -0.0009(9) 0.0045(8) -0.0003(9)
    C14 0.0327(10) 0.0263(11) 0.0377(12) 0.0021(9) 0.0074(9) 0.0029(9)
    O15 0.0974(15) 0.0479(11) 0.0770(14) 0.0346(10) 0.0584(12) 0.0312(10)
    O16 0.0439(8) 0.0318(8) 0.0377(9) 0.0096(7) 0.0129(7) 0.0041(7)
    C17 0.0530(14) 0.0389(13) 0.0432(14) 0.0117(11) 0.0183(11) 0.0049(11)
    C18 0.0422(12) 0.0329(12) 0.0339(13) 0.0065(10) 0.0132(10) 0.0072(10)
    C19 0.0449(12) 0.0332(12) 0.0375(13) 0.0080(10) 0.0139(10) 0.0106(11)
    C20 0.0379(11) 0.0279(11) 0.0316(12) -0.0015(9) 0.0069(9) -0.0019(9)
    N21 0.0373(9) 0.0262(9) 0.0315(10) -0.0027(7) 0.0081(7) -0.0007(7)
    C22 0.0419(11) 0.0319(11) 0.0319(12) -0.0051(10) 0.0098(9) -0.0028(9)
    C23 0.0431(12) 0.0377(13) 0.0406(13) 0.0009(10) 0.0142(10) -0.0060(11)
    C24 0.0520(13) 0.0318(12) 0.0470(15) 0.0113(10) 0.0141(11) 0.0005(11)
    C25 0.0511(13) 0.0293(11) 0.0418(13) 0.0069(10) 0.0143(10) 0.0056(10)
_geom_special_details
;
All e.s.d.'s (except the e.s.d. in the dihedral angle between two l.s. planes)
are estimated using the full covariance matrix. The cell e.s.d.'s are taken
into account individually in the estimation of e.s.d.'s in distances, angles
and torsion angles; correlations between e.s.d.'s in cell parameters are only
used when they are defined by crystal symmetry. An approximate (isotropic)
treatment of cell e.s.d.'s is used for estimating e.s.d.'s involving l.s.
planes.
;
loop_
    _geom_bond_atom_site_label_1
    _geom_bond_atom_site_label_2
    _geom_bond_site_symmetry_2
    _geom_bond_distance
    _geom_bond_publ_flag
    N1 C2 . 1.367(3) n
    N1 C6 . 1.397(3) n
    N1 H1 . 0.94(3) n
    C2 O7 . 1.227(3) n
    C2 C3 . 1.498(3) n
    C3 C4 . 1.537(3) n
    C3 H3A . 0.9700 n
    C3 H3B . 0.9700 n
    C4 C5 . 1.520(3) n
    C4 C8 . 1.524(3) n
    C4 H4 . 0.98(2) n
    C5 C6 . 1.364(3) n
    C5 C14 . 1.471(3) n
    C6 C18 . 1.460(3) n
    C8 C13 . 1.388(3) n
    C8 C9 . 1.389(3) n
    C9 C10 . 1.385(3) n
    C9 H9 . 0.9300 n
    C10 C11 . 1.377(3) n
    C10 H10 . 0.9300 n
    C11 C12 . 1.375(3) n
    C11 H11 . 0.9300 n
    C12 C13 . 1.388(3) n
    C12 H12 . 0.9300 n
    C13 H13 . 0.9300 n
    C14 O15 . 1.210(3) n
    C14 O16 . 1.339(2) n
    O16 C17 . 1.444(3) n
    C17 H17A . 0.9600 n
    C17 H17B . 0.9600 n
    C17 H17C . 0.9600 n
    C18 C19 . 1.345(3) n
    C18 H18 . 0.95(2) n
    C19 C20 . 1.465(3) n
    C19 H19 . 0.93(3) n
    C20 N21 . 1.346(3) n
    C20 C25 . 1.398(3) n
    N21 C22 . 1.337(3) n
    C22 C23 . 1.383(3) n
    C22 H22 . 0.9300 n
    C23 C24 . 1.371(3) n
    C23 H23 . 0.9300 n
    C24 C25 . 1.382(3) n
    C24 H24 . 0.9300 n
    C25 H25 . 0.9300 n
loop_
    _geom_angle_atom_site_label_1
    _geom_angle_atom_site_label_2
    _geom_angle_atom_site_label_3
    _geom_angle_site_symmetry_1
    _geom_angle_site_symmetry_3
    _geom_angle
    _geom_angle_publ_flag
    C2 N1 C6 . . 124.69(18) n
    C2 N1 H1 . . 117.6(15) n
    C6 N1 H1 . . 117.2(15) n
    O7 C2 N1 . . 120.4(2) n
    O7 C2 C3 . . 124.0(2) n
    N1 C2 C3 . . 115.55(19) n
    C2 C3 C4 . . 113.83(17) n
    C2 C3 H3A . . 108.8 n
    C4 C3 H3A . . 108.8 n
    C2 C3 H3B . . 108.8 n
    C4 C3 H3B . . 108.8 n
    H3A C3 H3B . . 107.7 n
    C5 C4 C8 . . 113.75(16) n
    C5 C4 C3 . . 109.83(17) n
    C8 C4 C3 . . 111.70(16) n
    C5 C4 H4 . . 108.5(12) n
    C8 C4 H4 . . 106.1(12) n
    C3 C4 H4 . . 106.6(12) n
    C6 C5 C14 . . 122.53(18) n
    C6 C5 C4 . . 119.60(18) n
    C14 C5 C4 . . 117.85(17) n
    C5 C6 N1 . . 119.77(18) n
    C5 C6 C18 . . 123.61(19) n
    N1 C6 C18 . . 116.62(18) n
    C13 C8 C9 . . 118.24(19) n
    C13 C8 C4 . . 122.47(17) n
    C9 C8 C4 . . 119.28(17) n
    C10 C9 C8 . . 120.9(2) n
    C10 C9 H9 . . 119.5 n
    C8 C9 H9 . . 119.5 n
    C11 C10 C9 . . 120.3(2) n
    C11 C10 H10 . . 119.9 n
    C9 C10 H10 . . 119.9 n
    C12 C11 C10 . . 119.5(2) n
    C12 C11 H11 . . 120.3 n
    C10 C11 H11 . . 120.3 n
    C11 C12 C13 . . 120.5(2) n
    C11 C12 H12 . . 119.7 n
    C13 C12 H12 . . 119.7 n
    C8 C13 C12 . . 120.6(2) n
    C8 C13 H13 . . 119.7 n
    C12 C13 H13 . . 119.7 n
    O15 C14 O16 . . 119.9(2) n
    O15 C14 C5 . . 127.9(2) n
    O16 C14 C5 . . 112.22(17) n
    C14 O16 C17 . . 115.65(17) n
    O16 C17 H17A . . 109.5 n
    O16 C17 H17B . . 109.5 n
    H17A C17 H17B . . 109.5 n
    O16 C17 H17C . . 109.5 n
    H17A C17 H17C . . 109.5 n
    H17B C17 H17C . . 109.5 n
    C19 C18 C6 . . 134.3(2) n
    C19 C18 H18 . . 114.0(15) n
    C6 C18 H18 . . 111.6(15) n
    C18 C19 C20 . . 137.4(2) n
    C18 C19 H19 . . 113.4(15) n
    C20 C19 H19 . . 109.1(15) n
    N21 C20 C25 . . 121.03(19) n
    N21 C20 C19 . . 121.74(19) n
    C25 C20 C19 . . 117.21(19) n
    C22 N21 C20 . . 118.07(18) n
    N21 C22 C23 . . 123.8(2) n
    N21 C22 H22 . . 118.1 n
    C23 C22 H22 . . 118.1 n
    C24 C23 C22 . . 118.5(2) n
    C24 C23 H23 . . 120.8 n
    C22 C23 H23 . . 120.8 n
    C23 C24 C25 . . 118.8(2) n
    C23 C24 H24 . . 120.6 n
    C25 C24 H24 . . 120.6 n
    C24 C25 C20 . . 119.9(2) n
    C24 C25 H25 . . 120.1 n
    C20 C25 H25 . . 120.1 n
loop_
    _geom_torsion_atom_site_label_1
    _geom_torsion_atom_site_label_2
    _geom_torsion_atom_site_label_3
    _geom_torsion_atom_site_label_4
    _geom_torsion_site_symmetry_1
    _geom_torsion_site_symmetry_2
    _geom_torsion_site_symmetry_3
    _geom_torsion_site_symmetry_4
    _geom_torsion
    _geom_torsion_publ_flag
    C6 N1 C2 O7 . . . . 176.29(19) n
    C6 N1 C2 C3 . . . . -0.7(3) n
    O7 C2 C3 C4 . . . . 151.0(2) n
    N1 C2 C3 C4 . . . . -32.2(3) n
    C2 C3 C4 C5 . . . . 46.1(2) n
    C2 C3 C4 C8 . . . . -81.1(2) n
    C8 C4 C5 C6 . . . . 95.1(2) n
    C3 C4 C5 C6 . . . . -30.9(2) n
    C8 C4 C5 C14 . . . . -83.3(2) n
    C3 C4 C5 C14 . . . . 150.69(18) n
    C14 C5 C6 N1 . . . . 178.39(18) n
    C4 C5 C6 N1 . . . . 0.1(3) n
    C14 C5 C6 C18 . . . . -1.9(3) n
    C4 C5 C6 C18 . . . . 179.75(18) n
    C2 N1 C6 C5 . . . . 18.1(3) n
    C2 N1 C6 C18 . . . . -161.56(19) n
    C5 C4 C8 C13 . . . . -27.0(3) n
    C3 C4 C8 C13 . . . . 98.1(2) n
    C5 C4 C8 C9 . . . . 154.43(19) n
    C3 C4 C8 C9 . . . . -80.6(2) n
    C13 C8 C9 C10 . . . . 1.1(3) n
    C4 C8 C9 C10 . . . . 179.8(2) n
    C8 C9 C10 C11 . . . . 0.1(3) n
    C9 C10 C11 C12 . . . . -1.2(3) n
    C10 C11 C12 C13 . . . . 0.9(3) n
    C9 C8 C13 C12 . . . . -1.4(3) n
    C4 C8 C13 C12 . . . . 179.99(19) n
    C11 C12 C13 C8 . . . . 0.4(3) n
    C6 C5 C14 O15 . . . . 11.9(4) n
    C4 C5 C14 O15 . . . . -169.8(2) n
    C6 C5 C14 O16 . . . . -167.78(17) n
    C4 C5 C14 O16 . . . . 10.6(2) n
    O15 C14 O16 C17 . . . . 0.2(3) n
    C5 C14 O16 C17 . . . . 179.93(18) n
    C5 C6 C18 C19 . . . . -178.3(2) n
    N1 C6 C18 C19 . . . . 1.3(4) n
    C6 C18 C19 C20 . . . . -4.9(5) n
    C18 C19 C20 N21 . . . . -5.5(4) n
    C18 C19 C20 C25 . . . . 176.1(3) n
    C25 C20 N21 C22 . . . . 1.1(3) n
    C19 C20 N21 C22 . . . . -177.3(2) n
    C20 N21 C22 C23 . . . . 0.3(3) n
    N21 C22 C23 C24 . . . . -1.2(3) n
    C22 C23 C24 C25 . . . . 0.7(3) n
    C23 C24 C25 C20 . . . . 0.6(4) n
    N21 C20 C25 C24 . . . . -1.6(3) n
    C19 C20 C25 C24 . . . . 176.9(2) n
loop_
    _geom_hbond_atom_site_label_D
    _geom_hbond_atom_site_label_H
    _geom_hbond_atom_site_label_A
    _geom_hbond_site_symmetry_A
    _geom_hbond_distance_DH
    _geom_hbond_distance_HA
    _geom_hbond_distance_DA
    _geom_hbond_angle_DHA
    _geom_hbond_publ_flag
    C25 H25 O15 3_666 0.93 2.42 3.257(3) 150 yes
    C24 H24 O7 2_556 0.93 2.49 3.318(3) 149 yes
    C13 H13 O16 1_455 0.93 2.54 3.300(3) 139 yes
    C19 H19 O15 3_666 0.93(3) 2.71(3) 3.489(3) 142(2) no
    C23 H23 Cg 2_556 0.93 2.66 3.480 147 yes
