# Supplementary material for: Methyl 6-oxo-4-phenyl-2-[(Z)-2-(pyridin-2-yl)ethen­yl]-1,4,5,6-tetra­hydro­pyridine-3-carboxyl­ate
Source: Acta Crystallogr Sect E Struct Rep Online. 2012 Nov 30;68(Pt 12):o3489. doi: 10.1107/S1600536812048532 (PMC3589061; doi:10.1107/S1600536812048532)
Supplement: Supplementary file 2 [file e-68-o3489-Isup2.hkl]

# 
# h,k,l, Fc-squared, Fo-squared, sigma(Fo-squared) and status flag 
# 
data_I
_shelx_title ' Compound 12.81' 
_shelx_refln_list_code          4 
_shelx_F_calc_maximum      147.68 
_exptl_crystal_F_000       704.00 
_reflns_d_resolution_high  0.7417 
 
loop_ 
 _symmetry_equiv_pos_as_xyz 
 'x, y, z' 
 '-x, y+1/2, -z+1/2' 
 '-x, -y, -z' 
 'x, -y-1/2, z-1/2' 
 
_cell_length_a     5.5746 
_cell_length_b    16.4083 
_cell_length_c    18.0930 
_cell_angle_alpha  90.000 
_cell_angle_beta   96.502 
_cell_angle_gamma  90.000 
 
_shelx_F_squared_multiplier     1.000 
 
loop_ 
 _refln_index_h 
 _refln_index_k 
 _refln_index_l 
 _refln_F_squared_calc 
 _refln_F_squared_meas 
 _refln_F_squared_sigma 
 _refln_observed_status 
   1   0   0     2488.56     2271.36    115.75 o 
   2   0   0     1942.00     1762.42     59.59 o 
   3   0   0     2319.77     2435.04     71.60 o 
   4   0   0       68.54       59.47      3.88 o 
   5   0   0       20.67       19.35      3.18 o 
   6   0   0      236.38      239.83     15.15 o 
   7   0   0        3.98       14.20     14.97 o 
   1   1   0     2925.37     2623.49    143.30 o 
   2   1   0     2499.57     2378.95     60.80 o 
   3   1   0     1961.90     1976.85     41.50 o 
   4   1   0      242.35      268.82     15.30 o 
   5   1   0        0.02       -1.84      1.84 o 
   6   1   0       97.98       84.31      5.40 o 
   7   1   0       21.72       25.90     12.26 o 
   0   2   0      125.73      126.20     21.74 o 
   1   2   0     2429.55     2323.17    125.77 o 
   2   2   0      338.15      293.49      7.68 o 
   3   2   0      100.12       93.88      4.04 o 
   4   2   0        8.25        4.87      1.38 o 
   5   2   0       40.28       39.41      6.70 o 
   6   2   0       43.21       39.20     11.78 o 
   7   2   0       11.09       23.27     12.16 o 
   2   3   0      491.01      497.45     35.34 o 
   3   3   0      307.54      297.00     10.13 o 
   4   3   0      518.69      550.14     18.55 o 
   5   3   0      262.72      255.82     12.76 o 
   6   3   0       32.71       46.89      8.33 o 
   7   3   0       17.94       36.86     18.38 o 
   0   4   0    17078.06    16791.57    477.20 o 
   1   4   0      455.01      380.40      8.74 o 
   2   4   0       80.97      100.74      3.65 o 
   3   4   0       67.05       69.64      5.24 o 
   4   4   0       70.92       69.61     16.89 o 
   5   4   0      221.12      255.25     11.66 o 
   6   4   0        9.03        9.18      5.45 o 
   7   4   0        2.08        6.22     15.64 o 
   1   5   0      330.52      374.23      8.73 o 
   2   5   0        1.66        4.49      1.70 o 
   3   5   0       16.02       27.80     20.54 o 
   4   5   0        0.09       13.16      4.45 o 
   5   5   0      420.51      445.92     19.97 o 
   6   5   0       94.24       85.71      9.35 o 
   7   5   0        0.58       28.40     21.36 o 
   0   6   0     2125.17     2192.40     75.31 o 
   1   6   0      865.96      851.72     20.31 o 
   2   6   0      245.78      225.74     17.89 o 
   3   6   0       22.55       30.89      5.65 o 
   4   6   0        4.87        3.01      5.25 o 
   5   6   0       23.66       34.05      7.91 o 
   6   6   0        2.09       -5.75      7.49 o 
   7   6   0        5.35        1.77     15.72 o 
   1   7   0      106.40       97.33     18.57 o 
   2   7   0      168.11      159.34      5.84 o 
   3   7   0        0.26        1.47      1.22 o 
   4   7   0       67.95       79.96      5.92 o 
   5   7   0       98.29      140.65     11.59 o 
   6   7   0        1.47       -8.66      8.66 o 
   7   7   0        0.00       -4.73     13.93 o 
   0   8   0      510.29      510.73     15.69 o 
   1   8   0     1752.62     1941.93     37.65 o 
   2   8   0      342.90      385.67     17.30 o 
   3   8   0      104.19      102.82      3.83 o 
   4   8   0      640.55      617.75     23.53 o 
   5   8   0       53.21       50.81      8.78 o 
   6   8   0        5.94       -8.98     10.20 o 
   1   9   0      145.46      168.05      6.94 o 
   2   9   0       32.72       34.97      3.16 o 
   3   9   0       30.30       21.64      2.49 o 
   4   9   0       57.54       51.48      5.89 o 
   5   9   0       61.62       62.92     14.25 o 
   6   9   0       18.29       19.65     12.71 o 
   0  10   0      712.22      756.46     27.76 o 
   1  10   0       88.15      115.68      5.77 o 
   2  10   0       59.31       60.69      4.43 o 
   3  10   0       60.42       62.68      3.76 o 
   4  10   0      118.29      110.33     10.60 o 
   5  10   0       41.49       43.87     16.71 o 
   6  10   0        0.78        8.23     10.94 o 
   1  11   0       13.08       14.67      4.73 o 
   2  11   0       26.62       27.08      3.78 o 
   3  11   0        1.87        1.77      2.76 o 
   4  11   0       17.20        6.94      9.72 o 
   5  11   0       40.63       24.85     13.21 o 
   6  11   0        1.23       13.38     19.15 o 
   0  12   0      804.60      751.26     35.44 o 
   1  12   0       77.68       80.81      5.67 o 
   2  12   0      404.10      407.49     14.00 o 
   3  12   0       26.98       21.64      3.95 o 
   4  12   0       52.39       45.99      2.79 o 
   5  12   0        1.70        8.98     11.91 o 
   6  12   0       89.90       71.18     17.04 o 
   1  13   0      919.38      937.02     28.97 o 
   2  13   0       41.94       32.06      4.45 o 
   3  13   0       76.83       70.39      6.09 o 
   4  13   0        1.61        0.00      2.49 o 
   5  13   0        6.97        1.24     13.23 o 
   6  13   0        8.79       12.49     16.94 o 
   0  14   0        1.92       -5.72      5.72 o 
   1  14   0      776.87      769.54     24.50 o 
   2  14   0      126.46      137.66      9.63 o 
   3  14   0        3.06        9.18      4.00 o 
   4  14   0      141.23      157.98     21.41 o 
   5  14   0        0.15       -1.96     18.55 o 
   1  15   0      331.02      316.46     15.15 o 
   2  15   0       38.66       51.71      5.89 o 
   3  15   0        1.32        6.44      4.97 o 
   4  15   0        0.67      -18.63     18.63 o 
   5  15   0        0.12       31.34     19.42 o 
   0  16   0      123.70      147.09     19.50 o 
   1  16   0       39.98       16.94      7.01 o 
   2  16   0       31.24       30.29      6.76 o 
   3  16   0        0.32        5.45      7.21 o 
   4  16   0       30.39       21.22     14.67 o 
   5  16   0       24.97      117.72     29.42 o 
   1  17   0      362.17      418.38     23.88 o 
   2  17   0        0.01       10.45      8.98 o 
   3  17   0        6.98       10.15      7.24 o 
   4  17   0       53.00       83.97     20.82 o 
   0  18   0      273.07      264.88     25.67 o 
   1  18   0        9.95       13.73      9.48 o 
   2  18   0       22.75       17.61      9.40 o 
   3  18   0        3.80        5.97      7.24 o 
   4  18   0       21.39       20.62     25.64 o 
   1  19   0       25.83       14.20     10.00 o 
   2  19   0        4.09       -1.77      7.73 o 
   3  19   0        2.09       -0.75     14.75 o 
   0  20   0      339.26      352.20     40.24 o 
   1  20   0       45.99       48.60     13.63 o 
   2  20   0      126.87      173.00     19.50 o 
   3  20   0       68.90       88.04     27.53 o 
   1  21   0        0.49       11.17     12.66 o 
   2  21   0       13.00       14.45     14.15 o 
   0  22   0        5.31       14.45     20.62 o 
  -7   1   1       20.99       -4.39     14.26 o 
  -6   1   1       33.90       33.22      7.82 o 
  -5   1   1       50.70       53.82      4.15 o 
  -4   1   1      342.02      372.81      9.07 o 
  -3   1   1        4.54        6.21      3.36 o 
  -2   1   1      117.16      118.97      3.87 o 
  -1   1   1     1458.36     1382.43     46.83 o 
   0   1   1      260.78      248.76     28.38 o 
   2   1   1      952.83      915.16     20.20 o 
   3   1   1      735.47      826.05     17.54 o 
   4   1   1      216.55      215.94      7.20 o 
   5   1   1       44.65       35.83      3.93 o 
   6   1   1       15.98       31.91      7.24 o 
   7   1   1       23.14        3.28     12.06 o 
  -7   2   1        0.00       13.35     10.39 o 
  -6   2   1       71.66       64.83     13.03 o 
  -5   2   1        0.17        1.16      3.84 o 
  -4   2   1       23.20       20.80      2.69 o 
  -3   2   1     1114.18     1189.99     27.77 o 
  -2   2   1     2082.78     2070.13     43.31 o 
  -1   2   1       94.59       83.00      4.39 o 
   0   2   1      155.08      154.24     15.99 o 
   1   2   1      174.57      182.23     12.78 o 
   2   2   1     2192.27     2230.31     50.49 o 
   3   2   1      322.88      322.82      8.38 o 
   4   2   1       51.46       52.81      2.59 o 
   5   2   1       97.03       84.44      5.61 o 
   6   2   1       81.17       76.13      7.63 o 
   7   2   1        7.52       -8.02      9.63 o 
  -7   3   1       26.74       53.32     16.12 o 
  -6   3   1        2.49        5.52      4.51 o 
  -5   3   1        9.27       15.76      5.12 o 
  -4   3   1        2.80        4.97      4.71 o 
  -3   3   1        0.02        0.75      2.50 o 
  -2   3   1     2144.75     2119.01     78.44 o 
  -1   3   1      411.10      426.23     17.25 o 
   0   3   1      532.77      480.51     21.09 o 
   1   3   1    15496.20    13844.93    612.35 o 
   2   3   1        4.84        3.17      2.99 o 
   3   3   1        0.82        1.78      5.15 o 
   4   3   1       86.71       92.87     17.31 o 
   5   3   1        9.18       12.55      6.57 o 
   6   3   1       61.35       70.78      6.55 o 
   7   3   1        8.90       39.20     25.87 o 
  -7   4   1       11.60       44.92     15.64 o 
  -6   4   1       64.94       74.14      6.79 o 
  -5   4   1        6.77        3.46      6.22 o 
  -4   4   1       49.61       55.69      7.34 o 
  -3   4   1      235.23      239.09      9.38 o 
  -2   4   1       60.03       49.85      2.90 o 
  -1   4   1       56.34       55.33      3.77 o 
   0   4   1      323.78      323.56     13.49 o 
   1   4   1     7119.98     6829.03    245.01 o 
   2   4   1       90.01       68.82      4.18 o 
   3   4   1      160.05      151.32      6.22 o 
   4   4   1        9.68        7.07      4.57 o 
   5   4   1       93.09      104.16      6.83 o 
   6   4   1       81.88       66.48      8.48 o 
   7   4   1       36.04       54.94     18.93 o 
  -7   5   1       87.00      162.78     29.37 o 
  -6   5   1        0.43       -6.67      6.67 o 
  -5   5   1       26.90       33.13      7.44 o 
  -4   5   1        2.74        5.01      9.95 o 
  -3   5   1        0.22        5.52      3.98 o 
  -2   5   1      520.13      499.82     21.76 o 
  -1   5   1        4.97       -0.07      8.80 o 
   0   5   1      241.29      209.24      9.46 o 
   1   5   1     3433.47     3309.80     90.72 o 
   2   5   1      142.73      141.02      4.13 o 
   3   5   1        3.81        3.01      4.00 o 
   4   5   1       45.58       35.72      7.16 o 
   5   5   1       36.76       64.69      7.61 o 
   6   5   1        5.95        9.95      7.96 o 
   7   5   1       12.86      -12.71     23.60 o 
  -7   6   1       27.80       17.46     18.98 o 
  -6   6   1      101.40       97.47      9.97 o 
  -5   6   1      129.89      119.43      8.95 o 
  -4   6   1     1147.05     1261.82     38.73 o 
  -3   6   1       52.32       56.91      2.80 o 
  -2   6   1      104.87      100.12      4.38 o 
  -1   6   1     2299.26     2385.72     52.89 o 
   0   6   1     1360.61     1283.99     29.41 o 
   1   6   1        1.14       -1.96      3.23 o 
   2   6   1     5077.46     5393.97    106.55 o 
   3   6   1       35.99       35.34      4.50 o 
   4   6   1      222.50      218.82     10.27 o 
   5   6   1      460.21      490.96     22.36 o 
   6   6   1       34.10       32.58     12.96 o 
   7   6   1       47.93       70.66     27.83 o 
  -7   7   1       52.96       43.05     20.49 o 
  -6   7   1        2.99       -0.75     13.48 o 
  -5   7   1      400.68      452.61     20.79 o 
  -4   7   1       24.89       35.66      6.81 o 
  -3   7   1       11.50       11.44      2.47 o 
  -2   7   1      256.27      233.28     10.76 o 
  -1   7   1      504.26      529.77     13.26 o 
   0   7   1       48.14       33.07      7.91 o 
   1   7   1     1778.24     1941.55     40.32 o 
   2   7   1      596.28      630.36     14.25 o 
   3   7   1      318.07      315.89     11.22 o 
   4   7   1      284.90      294.40     13.53 o 
   5   7   1       42.83       53.55      8.53 o 
   6   7   1       37.80       55.64     12.24 o 
   7   7   1       28.69       55.89     18.63 o 
  -6   8   1      100.46      110.33     18.55 o 
  -5   8   1        0.27       -1.24      7.73 o 
  -4   8   1        7.38       10.49      8.73 o 
  -3   8   1       41.48       40.76      5.96 o 
  -2   8   1        0.19        0.72      2.39 o 
  -1   8   1      220.51      199.39      7.55 o 
   0   8   1       56.60       46.00      8.13 o 
   1   8   1       29.04       27.58      3.81 o 
   2   8   1      448.67      417.09     10.94 o 
   3   8   1      154.70      141.39      4.13 o 
   4   8   1        0.01        5.97      4.70 o 
   5   8   1        1.11        7.96      5.70 o 
   6   8   1        0.89        0.50      8.51 o 
  -6   9   1        3.73       -5.45      8.68 o 
  -5   9   1        2.46       19.65      8.95 o 
  -4   9   1        1.36       -4.95      4.97 o 
  -3   9   1       77.68       86.97      3.70 o 
  -2   9   1      156.02      137.58     14.35 o 
  -1   9   1       27.04       25.71      4.16 o 
   0   9   1     1379.00     1394.95     31.51 o 
   1   9   1      524.47      531.60     14.55 o 
   2   9   1      612.67      653.52     16.12 o 
   3   9   1       19.36       13.16      1.94 o 
   4   9   1       30.32       31.16      7.21 o 
   5   9   1       21.68       13.16     10.42 o 
   6   9   1        2.53       21.64     10.42 o 
  -6  10   1       15.55       -0.50      9.75 o 
  -5  10   1        0.19      -13.23     13.23 o 
  -4  10   1       66.07       64.19     13.13 o 
  -3  10   1      150.17      177.00      8.56 o 
  -2  10   1      206.10      209.27     12.32 o 
  -1  10   1       14.55       15.95      3.71 o 
   0  10   1        6.52        2.49      3.48 o 
   1  10   1        0.00       -2.24      3.98 o 
   2  10   1      410.70      430.74     12.44 o 
   3  10   1        5.21        8.98      2.46 o 
   4  10   1       14.00       19.35     13.46 o 
   5  10   1        7.80       -9.45     14.15 o 
   6  10   1       13.25       39.00     12.01 o 
  -6  11   1        4.41      -15.67     16.37 o 
  -5  11   1       36.36       23.90     11.86 o 
  -4  11   1        8.62        9.65      1.77 o 
  -3  11   1      395.33      367.77     10.89 o 
  -2  11   1      390.62      396.60     17.05 o 
  -1  11   1       78.94       72.60      6.90 o 
   0  11   1      707.01      644.69     18.43 o 
   1  11   1       36.73       33.87      4.03 o 
   2  11   1       88.04       98.09      5.32 o 
   3  11   1       76.45       62.92      3.76 o 
   4  11   1       16.82       36.29     10.27 o 
   5  11   1       42.37       37.83     11.64 o 
   6  11   1       34.26       20.92     13.70 o 
  -6  12   1      143.54      102.52     17.56 o 
  -5  12   1        5.37       -0.75     16.22 o 
  -4  12   1        3.55        6.69      2.44 o 
  -3  12   1       39.78       33.50      4.00 o 
  -2  12   1       81.14       75.51      5.75 o 
  -1  12   1      277.20      265.92      9.77 o 
   0  12   1       12.61        5.45      3.98 o 
   1  12   1       85.85       78.84      5.60 o 
   2  12   1      484.12      470.21     15.05 o 
   3  12   1       18.42       15.17      3.43 o 
   4  12   1       27.07       21.34     16.61 o 
   5  12   1        1.46       -1.47     11.61 o 
   6  12   1        8.27       26.91     20.12 o 
  -6  13   1       10.33      -14.67     18.85 o 
  -5  13   1       11.37        9.65     12.16 o 
  -4  13   1       22.13       18.68      4.50 o 
  -3  13   1       94.40       74.41      6.27 o 
  -2  13   1       83.73       82.80      6.32 o 
  -1  13   1      285.73      283.16     10.07 o 
   0  13   1      100.04       88.64      6.84 o 
   1  13   1       65.52       49.69      4.90 o 
   2  13   1      284.62      264.88     10.27 o 
   3  13   1        0.65        5.22      3.26 o 
   4  13   1        2.51        9.45     11.74 o 
   5  13   1        0.38      -17.21     17.21 o 
   6  13   1        6.15       15.92     13.98 o 
  -5  14   1        9.19       18.95     15.25 o 
  -4  14   1        0.48       -2.24      3.51 o 
  -3  14   1        0.22       -1.47      3.71 o 
  -2  14   1       63.13       66.73      6.44 o 
  -1  14   1        6.57       15.67      5.75 o 
   0  14   1      686.80      697.79     25.00 o 
   1  14   1      454.34      443.93     15.30 o 
   2  14   1      429.21      386.13     18.60 o 
   3  14   1      172.41      139.90      9.70 o 
   4  14   1        0.95       11.17     16.86 o 
   5  14   1        0.34       26.91     11.79 o 
  -5  15   1        0.19       21.64     21.86 o 
  -4  15   1       10.57      -14.10     14.10 o 
  -3  15   1        5.12       11.94      5.22 o 
  -2  15   1       60.20       56.11      5.67 o 
  -1  15   1       24.81       21.94      6.49 o 
   0  15   1       82.04       80.81      7.09 o 
   1  15   1      268.65      275.25     10.99 o 
   2  15   1       11.42       12.49      5.47 o 
   3  15   1        4.01       14.92      4.28 o 
   4  15   1        7.49       -2.74     14.20 o 
   5  15   1       27.78       34.97     21.81 o 
  -5  16   1        5.65       -9.95     12.63 o 
  -4  16   1       60.91       46.41     19.35 o 
  -3  16   1      221.19      187.83     14.28 o 
  -2  16   1       20.82       14.92      5.47 o 
  -1  16   1      129.70      129.65      9.33 o 
   0  16   1       65.08       59.22      9.70 o 
   1  16   1      235.53      225.41     13.26 o 
   2  16   1        1.10        2.49      6.22 o 
   3  16   1       91.47       83.09      8.63 o 
   4  16   1       11.69        3.23     20.87 o 
   5  16   1        0.20       -3.23     19.62 o 
  -4  17   1       28.81       28.58     22.09 o 
  -3  17   1        0.26        6.69      8.98 o 
  -2  17   1       30.63       20.20      6.52 o 
  -1  17   1       16.05       21.22      8.28 o 
   0  17   1        1.53        6.22      7.71 o 
   1  17   1       28.11       24.67     11.29 o 
   2  17   1      188.99      216.03     14.82 o 
   3  17   1        8.51       12.71      5.97 o 
   4  17   1        5.69        9.18     16.14 o 
  -4  18   1        9.50       29.77     19.10 o 
  -3  18   1       34.43       51.71     10.20 o 
  -2  18   1      106.19       90.43     12.61 o 
  -1  18   1        4.07        7.44     10.42 o 
   0  18   1       85.60       86.58     13.51 o 
   1  18   1        4.25        1.47     10.15 o 
   2  18   1      169.46      169.70     17.66 o 
   3  18   1        2.41       -4.73     14.20 o 
   4  18   1        2.76       24.37     17.43 o 
  -3  19   1      121.77      102.52     25.87 o 
  -2  19   1        0.14       -5.97      9.72 o 
  -1  19   1       79.32       86.28     12.01 o 
   0  19   1       33.32       50.81     13.26 o 
   1  19   1       20.22       32.06      9.65 o 
   2  19   1        0.00        2.74      9.72 o 
   3  19   1      210.90      246.22     35.64 o 
  -3  20   1       11.72       15.67     16.61 o 
  -2  20   1        0.72       -0.75      9.50 o 
  -1  20   1       85.18       88.04     13.31 o 
   0  20   1       73.46       86.28     16.12 o 
   1  20   1       18.21        7.96      9.18 o 
   2  20   1       15.50       13.73      9.70 o 
   3  20   1       16.08       10.64     17.41 o 
  -2  21   1       13.68       33.50     12.58 o 
  -1  21   1        1.87       -1.77      9.48 o 
   0  21   1        9.18        2.74     11.44 o 
   1  21   1       47.05       44.30     13.65 o 
   2  21   1      131.42      127.51     17.46 o 
   0  22   1        8.89      -11.64     11.64 o 
  -7   0   2        5.34        4.48     14.40 o 
  -6   0   2        2.11       -3.23      5.00 o 
  -5   0   2       11.28       18.40      4.20 o 
  -4   0   2      164.88      177.16      7.14 o 
  -3   0   2      216.07      269.01      8.28 o 
  -2   0   2      249.28      239.36     10.25 o 
  -1   0   2       22.83        9.45      3.21 o 
   0   0   2        1.04        1.32     20.79 o 
   2   0   2      241.83      275.77      9.43 o 
   3   0   2      266.14      285.27      9.60 o 
   4   0   2       14.62       16.69      2.96 o 
   5   0   2       11.85       12.93      2.96 o 
   6   0   2      130.96      125.03      8.11 o 
   7   0   2       88.76       94.39     19.92 o 
  -7   1   2       31.56       21.19     11.37 o 
  -6   1   2        2.30        5.41      2.68 o 
  -5   1   2        0.06        2.69      2.53 o 
  -4   1   2       15.34       16.23      2.46 o 
  -3   1   2      567.81      653.36     18.58 o 
  -2   1   2      598.56      557.35     13.05 o 
   0   1   2    10631.67    10342.02    475.09 o 
   2   1   2       81.38       72.19      5.88 o 
   3   1   2       60.33       48.65      2.54 o 
   4   1   2        3.13        2.73      1.55 o 
   5   1   2        7.29       12.22      4.38 o 
   6   1   2       29.91       31.59      4.99 o 
   7   1   2        2.48       -3.66     11.65 o 
  -7   2   2       14.66        3.74     13.90 o 
  -6   2   2       12.35        4.73      2.37 o 
  -5   2   2       54.92       59.35      3.01 o 
  -4   2   2       21.56       21.07      2.33 o 
  -3   2   2        1.80        4.20      2.08 o 
  -2   2   2        9.50        4.08      1.96 o 
  -1   2   2     4098.89     3370.00    214.24 o 
   0   2   2      427.53      327.23     50.79 o 
   2   2   2       88.47       93.61     10.10 o 
   3   2   2       19.26       19.87      1.52 o 
   4   2   2       65.76       67.76      9.89 o 
   5   2   2        0.20       -3.23     16.19 o 
   6   2   2       50.16       68.46      6.33 o 
   7   2   2        0.12       -3.16     11.22 o 
  -7   3   2       97.88      152.88     25.74 o 
  -6   3   2        2.30        5.41     13.67 o 
  -5   3   2      356.93      369.23     10.56 o 
  -4   3   2       74.89       76.57      3.38 o 
  -3   3   2      364.19      395.58      9.03 o 
  -2   3   2      698.88      735.14     20.46 o 
  -1   3   2     1337.54     1313.26     47.96 o 
   0   3   2      825.61      816.60     31.54 o 
   1   3   2     2755.34     2474.35     54.56 o 
   2   3   2      330.55      333.28      9.27 o 
   3   3   2     1191.36     1260.83     31.54 o 
   4   3   2      144.77      127.85     24.51 o 
   5   3   2       15.03       11.87      3.84 o 
   6   3   2        0.47        7.51      8.43 o 
   7   3   2        0.81        5.97     21.12 o 
  -7   4   2        1.98      -14.92     14.92 o 
  -6   4   2        2.68        5.45      4.70 o 
  -5   4   2       37.55       47.04     19.37 o 
  -4   4   2       18.56       23.49      2.00 o 
  -3   4   2       25.58       25.97      2.22 o 
  -2   4   2     1565.55     1576.75     35.43 o 
  -1   4   2      929.89      860.27     20.54 o 
   0   4   2     1677.04     1710.08     47.23 o 
   1   4   2     9319.15     8892.01    314.51 o 
   2   4   2      462.11      466.14     13.63 o 
   3   4   2        5.55       -0.75      3.51 o 
   4   4   2        0.08       -1.90      4.39 o 
   5   4   2        1.88        2.40      4.46 o 
   6   4   2        1.11       -4.97      4.97 o 
   7   4   2        4.34        5.22     15.45 o 
  -7   5   2       17.90       19.65     23.06 o 
  -6   5   2       24.70       18.95      6.04 o 
  -5   5   2      155.58      156.12     25.38 o 
  -4   5   2      519.54      539.22     15.63 o 
  -3   5   2      674.51      715.58     16.67 o 
  -2   5   2     3542.75     3771.57     80.43 o 
  -1   5   2      722.63      731.66     17.19 o 
   0   5   2      486.23      445.01     11.46 o 
   1   5   2     3264.06     3249.71    110.59 o 
   2   5   2      272.48      269.01      6.72 o 
   3   5   2      678.67      605.27     18.63 o 
   4   5   2      292.71      281.57     12.71 o 
   5   5   2      103.46       86.28      8.78 o 
   6   5   2       16.89       16.94      7.66 o 
   7   5   2        7.62      -13.63     13.63 o 
  -7   6   2        3.31        5.22     14.20 o 
  -6   6   2       17.47       27.08      9.53 o 
  -5   6   2        2.62       -2.24     10.72 o 
  -4   6   2      186.61      180.87      5.86 o 
  -3   6   2        8.56        8.36      3.62 o 
  -2   6   2      138.84      133.86      5.40 o 
  -1   6   2      585.61      617.07     14.67 o 
   0   6   2     1067.58     1084.87     22.76 o 
   1   6   2     1728.14     1677.59     42.42 o 
   2   6   2       70.07       68.30      3.13 o 
   3   6   2       59.50       61.93      5.47 o 
   4   6   2       27.39       28.08      5.17 o 
   5   6   2        7.28       -0.25      5.79 o 
   6   6   2       11.31       23.90      8.48 o 
   7   6   2        0.30      -21.64     21.64 o 
  -7   7   2        0.21       -3.46     13.38 o 
  -6   7   2       13.90       12.49     12.26 o 
  -5   7   2      129.17      138.76     12.56 o 
  -4   7   2      762.25      776.30     24.41 o 
  -3   7   2      202.49      207.12      5.92 o 
  -2   7   2      972.02      994.65     25.91 o 
  -1   7   2      407.07      446.30     11.48 o 
   0   7   2      239.37      238.68     14.13 o 
   1   7   2      145.16      164.00      8.61 o 
   2   7   2      117.20      113.98      4.38 o 
   3   7   2      133.56      135.82      7.36 o 
   4   7   2      352.15      335.24     12.71 o 
   5   7   2       67.56       41.19      8.51 o 
   6   7   2       11.54        4.95     13.41 o 
  -7   8   2        0.51       -6.94     13.88 o 
  -6   8   2        0.46        6.94     12.63 o 
  -5   8   2      151.79      141.03     13.04 o 
  -4   8   2        1.55       -1.54      2.85 o 
  -3   8   2       25.31       16.15      5.93 o 
  -2   8   2      862.63      919.67     18.36 o 
  -1   8   2      455.61      446.02     14.35 o 
   0   8   2       55.71       58.69      4.56 o 
   1   8   2      279.65      273.65     18.03 o 
   2   8   2      211.23      216.50      7.44 o 
   3   8   2      256.42      238.37      5.84 o 
   4   8   2      352.34      342.20     14.57 o 
   5   8   2       21.07       30.64      9.25 o 
   6   8   2       16.32       40.19     16.19 o 
  -6   9   2        5.79       19.65     10.50 o 
  -5   9   2       13.69       14.67      9.92 o 
  -4   9   2        7.09        8.73      5.71 o 
  -3   9   2       25.22       28.57     11.93 o 
  -2   9   2      473.60      450.94     20.18 o 
  -1   9   2      396.01      391.94     11.89 o 
   0   9   2      355.41      359.11     10.79 o 
   1   9   2      201.59      187.33     14.76 o 
   2   9   2        0.33       -0.50      2.51 o 
   3   9   2       38.62       40.79      2.21 o 
   4   9   2       21.27       24.05      7.73 o 
   5   9   2       17.58       28.93     13.73 o 
   6   9   2        7.18       -5.75      9.75 o 
  -6  10   2       42.29       35.54     16.91 o 
  -5  10   2       23.09       31.88     14.43 o 
  -4  10   2       33.49       33.03      2.83 o 
  -3  10   2      216.11      236.85     37.77 o 
  -2  10   2       54.32       53.41     10.35 o 
  -1  10   2        8.37       11.45      9.82 o 
   0  10   2      147.71      153.53      7.37 o 
   1  10   2       17.83       37.06      4.43 o 
   2  10   2      438.78      434.00     12.49 o 
   3  10   2      658.01      643.89     15.20 o 
   4  10   2      188.43      225.41     20.37 o 
   5  10   2       31.59        9.65     13.63 o 
   6  10   2        0.11      -10.72     10.72 o 
  -6  11   2      134.31      132.91     19.28 o 
  -5  11   2        0.65      -10.74     10.74 o 
  -4  11   2        5.02        4.84      2.66 o 
  -3  11   2       33.22       23.01     15.67 o 
  -2  11   2        1.07        4.48      4.06 o 
  -1  11   2        2.11       -0.01      3.75 o 
   0  11   2      351.08      360.60     10.63 o 
   1  11   2        1.14        3.46      4.70 o 
   2  11   2      510.86      488.87     14.65 o 
   3  11   2       20.91       10.45      2.44 o 
   4  11   2       17.83       18.95     11.39 o 
   5  11   2       16.52       26.91     12.76 o 
   6  11   2       17.91       14.20     13.43 o 
  -6  12   2        2.20       27.58     16.39 o 
  -5  12   2        0.65       15.42     12.88 o 
  -4  12   2       10.70       13.73      3.03 o 
  -3  12   2        3.31       -0.23      9.30 o 
  -2  12   2       28.36       22.48      3.98 o 
  -1  12   2       36.61       47.79      5.00 o 
   0  12   2      482.13      443.25     14.60 o 
   1  12   2      109.87       78.00      5.84 o 
   2  12   2        1.87        1.96      3.93 o 
   3  12   2       30.75       23.90      4.00 o 
   4  12   2       28.48        5.75     11.19 o 
   5  12   2       70.09       76.60     13.80 o 
   6  12   2       27.29       34.97     15.10 o 
  -6  13   2        2.26       12.14     14.95 o 
  -5  13   2       31.32       45.76     15.99 o 
  -4  13   2       54.07       48.80      7.06 o 
  -3  13   2      168.42      156.02      8.28 o 
  -2  13   2      183.09      159.59      7.27 o 
  -1  13   2      463.56      475.62     26.20 o 
   0  13   2      273.48      256.22     11.12 o 
   1  13   2       13.84       19.35      4.73 o 
   2  13   2     1101.85     1029.97     38.48 o 
   3  13   2       35.97       27.41      3.46 o 
   4  13   2        2.48       -1.77     11.99 o 
   5  13   2       10.26        0.00      2.49 o 
  -5  14   2        8.15        8.23     13.48 o 
  -4  14   2       13.17       17.21      4.45 o 
  -3  14   2        1.06        0.50      5.02 o 
  -2  14   2       56.90       40.99      5.65 o 
  -1  14   2      258.69      269.53     11.39 o 
   0  14   2       48.42       55.41      6.09 o 
   1  14   2      402.53      398.64     15.12 o 
   2  14   2       92.93       92.55      6.99 o 
   3  14   2       81.56       73.87      6.76 o 
   4  14   2       50.91       47.06     12.98 o 
   5  14   2        6.04        4.48     19.60 o 
  -5  15   2       12.47       50.59     17.73 o 
  -4  15   2       14.69      -12.16     12.16 o 
  -3  15   2       27.09       25.14      4.75 o 
  -2  15   2      335.96      355.76     16.66 o 
  -1  15   2     1661.27     1826.57     64.71 o 
   0  15   2      270.56      277.86     12.09 o 
   1  15   2        5.50        5.22      5.20 o 
   2  15   2       11.43       16.17      6.22 o 
   3  15   2       13.61       17.21      4.18 o 
   4  15   2        2.40       -2.24     14.18 o 
   5  15   2       66.28      121.52     23.30 o 
  -5  16   2       71.49       72.25     25.47 o 
  -4  16   2        4.96       29.60     14.43 o 
  -3  16   2        3.42        0.50      4.75 o 
  -2  16   2       17.73       15.92      5.30 o 
  -1  16   2       27.86       41.19      7.49 o 
   0  16   2      482.08      514.29     30.04 o 
   1  16   2       14.65        6.69      7.66 o 
   2  16   2       24.08       29.77      6.19 o 
   3  16   2        0.03       -4.20      4.20 o 
   4  16   2        1.78       -2.49     14.67 o 
   5  16   2        8.27       32.78     25.10 o 
  -4  17   2        4.02      -13.70     13.70 o 
  -3  17   2        2.23       -6.69      7.41 o 
  -2  17   2      113.68      102.82      9.28 o 
  -1  17   2      367.05      413.23     23.08 o 
   0  17   2       56.39       48.15      7.44 o 
   1  17   2       33.13       29.60      9.95 o 
   2  17   2      461.04      465.44     25.87 o 
   3  17   2       17.74       14.20      7.73 o 
   4  17   2        5.49       29.60     17.34 o 
  -4  18   2       45.20       56.11     19.60 o 
  -3  18   2        1.28        0.50      7.01 o 
  -2  18   2        5.74       -5.75      8.01 o 
  -1  18   2        0.98        1.96      9.38 o 
   0  18   2      131.85      141.77     14.65 o 
   1  18   2       45.57       63.42      9.80 o 
   2  18   2        3.36       -6.42      6.42 o 
   3  18   2       78.46      108.02     20.00 o 
   4  18   2       68.20       72.52     28.20 o 
  -3  19   2        1.06       -6.44     13.70 o 
  -2  19   2      126.84      113.31     12.41 o 
  -1  19   2        6.74        0.25      9.05 o 
   0  19   2        7.11       10.45     10.00 o 
   1  19   2       96.64      100.60     13.28 o 
   2  19   2       51.24       50.59     10.10 o 
   3  19   2        0.00       -6.94     20.59 o 
  -3  20   2        4.60       12.93     15.20 o 
  -2  20   2       89.89      128.21     15.72 o 
  -1  20   2        0.02        6.69     13.88 o 
   0  20   2        2.87        4.20      7.69 o 
   1  20   2       14.96       19.08      8.68 o 
   2  20   2       13.83        7.96      9.18 o 
   3  20   2        6.82       -5.45     18.11 o 
  -2  21   2        8.63       19.08     11.17 o 
  -1  21   2       36.31       25.79     13.60 o 
   0  21   2       37.33       43.05     12.63 o 
   1  21   2       24.76       14.67     10.99 o 
   2  21   2        0.51       -0.99     13.13 o 
   0  22   2        0.02      -11.14     11.14 o 
  -7   1   3        0.81      -10.34     10.34 o 
  -6   1   3       44.74       43.48      5.42 o 
  -5   1   3       24.42       24.86      2.81 o 
  -4   1   3      289.27      306.11     12.68 o 
  -3   1   3       78.30       75.25      3.39 o 
  -2   1   3      706.99      733.25     18.17 o 
  -1   1   3      665.31      689.48     29.82 o 
   0   1   3     1090.88      998.89     33.82 o 
   1   1   3     8598.41     8093.10    199.75 o 
   2   1   3     1333.03     1347.70     28.51 o 
   3   1   3        0.01       -0.47      1.46 o 
   4   1   3        8.97        9.92      2.60 o 
   5   1   3        0.04        0.87      1.41 o 
   6   1   3        1.61        0.15      4.13 o 
   7   1   3       11.73       24.67     17.51 o 
  -7   2   3       31.81       53.03     12.20 o 
  -6   2   3       45.95       42.15      3.38 o 
  -5   2   3      200.51      217.02      7.65 o 
  -4   2   3      176.88      185.71      5.45 o 
  -3   2   3      595.66      575.63     25.87 o 
  -2   2   3       35.81       44.08      7.51 o 
  -1   2   3     3707.73     3457.08    131.96 o 
   0   2   3      570.76      552.81     27.43 o 
   1   2   3     9177.43     8443.38    259.71 o 
   2   2   3      273.54      282.64      7.13 o 
   3   2   3       63.34       54.88      2.37 o 
   4   2   3        9.83       11.96     10.11 o 
   5   2   3      250.18      238.51     33.99 o 
   6   2   3        1.49       12.76      8.44 o 
   7   2   3        0.47       -2.24     11.27 o 
  -7   3   3        0.49        8.23     17.66 o 
  -6   3   3       88.98       77.20      5.26 o 
  -5   3   3        2.76        3.13      2.44 o 
  -4   3   3      256.91      255.72      7.75 o 
  -3   3   3      241.23      267.22      6.90 o 
  -2   3   3      714.18      718.63     15.84 o 
  -1   3   3       27.21       27.83      7.92 o 
   0   3   3      859.53      855.89     25.22 o 
   1   3   3     4187.68     3953.42     87.51 o 
   2   3   3     1090.38     1122.60     21.76 o 
   3   3   3        4.88       13.54      8.36 o 
   4   3   3      351.11      360.40     12.23 o 
   5   3   3        4.68        3.02      4.52 o 
   6   3   3       29.92       35.28      7.41 o 
   7   3   3        0.51        1.77     20.97 o 
  -7   4   3        2.04       -9.95     10.74 o 
  -6   4   3       69.12       71.58      7.75 o 
  -5   4   3      147.65      154.33     11.66 o 
  -4   4   3       15.96       21.91      8.47 o 
  -3   4   3      178.36      148.72      8.07 o 
  -2   4   3      794.80      839.66     22.12 o 
  -1   4   3     2848.40     2749.01     67.47 o 
   0   4   3      372.02      321.14      8.56 o 
   1   4   3     1266.96     1188.51     25.68 o 
   2   4   3     1910.45     1836.58     37.97 o 
   3   4   3      115.45      141.39      5.99 o 
   4   4   3      523.14      560.57     25.99 o 
   5   4   3       19.23       12.01     16.41 o 
   6   4   3       38.51       43.45      7.91 o 
   7   4   3       24.26       19.08     20.12 o 
  -7   5   3       17.79       47.28     13.46 o 
  -6   5   3       43.27       43.05      7.46 o 
  -5   5   3      137.74      126.33      4.95 o 
  -4   5   3      861.81      878.18     64.06 o 
  -3   5   3       10.72        9.35      4.00 o 
  -2   5   3       54.81       58.27      3.52 o 
  -1   5   3       38.73       32.13      3.71 o 
   0   5   3       14.73       18.09      3.17 o 
   1   5   3      288.92      290.11      7.97 o 
   2   5   3     3004.71     3114.14     64.44 o 
   3   5   3      110.20      116.02      7.81 o 
   4   5   3      253.46      231.13     12.46 o 
   5   5   3       16.51       17.21      4.97 o 
   6   5   3        0.55        4.48      8.21 o 
   7   5   3        1.05      -14.67     15.72 o 
  -7   6   3       45.87       53.32     21.89 o 
  -6   6   3        0.01       -7.71      7.71 o 
  -5   6   3      940.09     1068.31     72.23 o 
  -4   6   3      105.92      101.14      4.78 o 
  -3   6   3        2.21        4.99      2.24 o 
  -2   6   3      183.46      183.97      7.26 o 
  -1   6   3       19.46       16.06      3.74 o 
   0   6   3     1123.88     1136.23     24.01 o 
   1   6   3     2296.27     2497.39     50.12 o 
   2   6   3       37.98       26.69      2.39 o 
   3   6   3     1940.98     1900.08     50.86 o 
   4   6   3      196.54      171.34     11.14 o 
   5   6   3       42.16       59.96      8.06 o 
   6   6   3        0.29       -0.75     11.99 o 
  -7   7   3        0.22       -1.24     10.25 o 
  -6   7   3       31.46       35.34     12.01 o 
  -5   7   3      249.03      298.88     16.83 o 
  -4   7   3        2.17        4.23      2.34 o 
  -3   7   3        2.29        0.75      2.27 o 
  -2   7   3       47.45       43.66      3.65 o 
  -1   7   3     2562.61     2665.99     65.05 o 
   0   7   3     1088.90     1090.37     25.74 o 
   1   7   3       10.11        6.31      3.02 o 
   2   7   3     1147.49     1255.75     23.48 o 
   3   7   3        6.73        5.75      4.45 o 
   4   7   3      320.71      311.44     11.69 o 
   5   7   3        0.95        0.75      5.00 o 
   6   7   3       12.40       13.38      8.43 o 
  -7   8   3        5.16       31.88     15.67 o 
  -6   8   3       45.91       25.62     14.70 o 
  -5   8   3        2.94        7.96     10.42 o 
  -4   8   3       97.25       83.69     19.26 o 
  -3   8   3        9.26        5.02      2.61 o 
  -2   8   3      677.95      764.75     19.65 o 
  -1   8   3        0.17       -1.12      2.25 o 
   0   8   3       21.44       26.80      4.15 o 
   1   8   3      908.43      843.76     20.12 o 
   2   8   3      113.07      109.33      4.95 o 
   3   8   3      886.25      913.99     30.52 o 
   4   8   3       38.21       39.59      7.14 o 
   5   8   3        6.27        5.97      8.95 o 
   6   8   3        1.15      -13.68     13.68 o 
  -6   9   3        0.03       17.46     11.22 o 
  -5   9   3      266.79      272.64     24.47 o 
  -4   9   3       40.66       50.41     11.66 o 
  -3   9   3       81.22       77.10     11.02 o 
  -2   9   3      112.38      114.37      5.81 o 
  -1   9   3     1319.55     1391.11     42.16 o 
   0   9   3      399.36      425.13     12.34 o 
   1   9   3        4.41        0.19      3.84 o 
   2   9   3       17.12       19.08      3.73 o 
   3   9   3       27.72       25.79      1.92 o 
   4   9   3        3.85       12.49      6.69 o 
   5   9   3       11.33       12.49     12.71 o 
   6   9   3       41.69       49.24     13.73 o 
  -6  10   3        7.11      -15.72     15.72 o 
  -5  10   3       39.98       38.03     15.17 o 
  -4  10   3       46.87       53.76      4.18 o 
  -3  10   3      106.21       98.27      4.77 o 
  -2  10   3      186.32      199.10     23.04 o 
  -1  10   3       51.04       52.67      4.74 o 
   0  10   3      705.59      694.16     17.50 o 
   1  10   3     1019.24      999.17     24.75 o 
   2  10   3      360.53      347.48     11.17 o 
   3  10   3     1260.54     1342.12     30.04 o 
   4  10   3        5.42       11.71      8.95 o 
   5  10   3        0.60       54.47     15.82 o 
   6  10   3        0.00       -3.46     12.16 o 
  -6  11   3        1.22       19.08     12.68 o 
  -5  11   3       20.27       23.13     15.17 o 
  -4  11   3        0.80        7.60      3.13 o 
  -3  11   3        0.20       -5.14      5.14 o 
  -2  11   3       58.55       60.35      4.65 o 
  -1  11   3     1340.05     1413.02     75.25 o 
   0  11   3      220.02      213.23      8.69 o 
   1  11   3       80.72      102.50      8.46 o 
   2  11   3      724.20      790.68     23.06 o 
   3  11   3       61.02       54.72      3.51 o 
   4  11   3      103.32       94.39     13.78 o 
   5  11   3       86.84       65.96     18.70 o 
   6  11   3       10.84       24.85     12.73 o 
  -6  12   3       24.79       48.80     15.20 o 
  -5  12   3       57.98       81.95     17.71 o 
  -4  12   3        0.06        2.64      3.30 o 
  -3  12   3      125.15      116.63     17.10 o 
  -2  12   3       97.83       91.87     17.96 o 
  -1  12   3      182.01      176.98     19.97 o 
   0  12   3      877.23      926.62     63.33 o 
   1  12   3       37.08       24.37      4.53 o 
   2  12   3      138.82      147.09      7.26 o 
   3  12   3      541.27      620.88     19.65 o 
   4  12   3       15.27       12.49     11.69 o 
   5  12   3       27.37       33.13     13.63 o 
   6  12   3        8.58       14.92     13.41 o 
  -6  13   3        0.57       -8.43     18.85 o 
  -5  13   3        0.59      -11.74     11.74 o 
  -4  13   3       22.71       29.89     12.68 o 
  -3  13   3        0.00       -2.15      6.84 o 
  -2  13   3        0.03        1.73      4.26 o 
  -1  13   3      561.17      572.33     17.56 o 
   0  13   3       24.01       16.64      4.97 o 
   1  13   3       13.62       16.69      4.78 o 
   2  13   3      158.02      163.18      8.85 o 
   3  13   3       16.86       11.94      3.48 o 
   4  13   3       21.81       36.11     16.12 o 
   5  13   3        0.29       -9.65     13.13 o 
  -5  14   3       10.00        5.97     15.20 o 
  -4  14   3       63.85       40.59      7.44 o 
  -3  14   3       79.05       60.09     15.23 o 
  -2  14   3       34.16       51.03      6.63 o 
  -1  14   3      157.08      136.61     18.23 o 
   0  14   3     1407.74     1433.77     47.78 o 
   1  14   3       36.68       33.87      5.50 o 
   2  14   3      301.41      297.11     11.96 o 
   3  14   3      559.70      534.53     19.70 o 
   4  14   3       44.66       26.11     12.41 o 
   5  14   3        0.00       -8.23     11.69 o 
  -5  15   3       60.95      112.99     23.48 o 
  -4  15   3        5.24        3.71      5.22 o 
  -3  15   3       55.37       45.76      5.97 o 
  -2  15   3        2.81       11.61      5.73 o 
  -1  15   3       13.89       21.34      6.72 o 
   0  15   3       12.99        6.44      5.70 o 
   1  15   3        0.59       12.14      5.94 o 
   2  15   3       36.52       32.41      6.64 o 
   3  15   3        7.42       16.17      5.97 o 
   4  15   3        0.10       18.40     14.20 o 
   5  15   3        3.23       41.81     22.83 o 
  -5  16   3        0.07      -16.66     16.66 o 
  -4  16   3       32.11       41.19     15.20 o 
  -3  16   3        6.16       17.21      7.71 o 
  -2  16   3       17.40       26.11      6.94 o 
  -1  16   3       13.29       11.17      6.96 o 
   0  16   3      104.01      111.97     11.34 o 
   1  16   3       54.45       51.93      7.04 o 
   2  16   3       16.00        6.22      6.44 o 
   3  16   3        1.84        7.19      5.92 o 
   4  16   3       13.59        7.96     11.66 o 
  -4  17   3       86.04       83.97     24.27 o 
  -3  17   3       12.12       15.17      9.45 o 
  -2  17   3       48.12       43.45      8.11 o 
  -1  17   3       26.67       21.22      9.72 o 
   0  17   3       43.90       59.47     11.91 o 
   1  17   3       58.73       53.32      9.45 o 
   2  17   3       16.18       20.62      6.74 o 
   3  17   3        4.66        8.70      6.99 o 
   4  17   3        3.46      -14.92     14.92 o 
  -4  18   3        9.62       63.67     21.89 o 
  -3  18   3       75.77      110.98     12.29 o 
  -2  18   3       34.47       26.11      9.67 o 
  -1  18   3       34.09       32.41      9.15 o 
   0  18   3        6.68       24.67     10.02 o 
   1  18   3       80.40       88.94     11.02 o 
   2  18   3       42.15       53.77     11.34 o 
   3  18   3       33.11       43.05     16.14 o 
   4  18   3       17.61       -0.50     17.53 o 
  -3  19   3       16.23       36.11     18.38 o 
  -2  19   3      129.55      178.85     18.98 o 
  -1  19   3       45.38       43.87     11.49 o 
   0  19   3       98.34       94.39     14.40 o 
   1  19   3       10.28        9.65      8.23 o 
   2  19   3        1.82       -3.23      9.48 o 
   3  19   3        1.93        0.75     18.73 o 
  -3  20   3       47.35       29.10     17.86 o 
  -2  20   3        9.08        5.22      9.95 o 
  -1  20   3        2.46        8.98      9.45 o 
   0  20   3       29.40       37.83     11.64 o 
   1  20   3       82.26       58.50     12.78 o 
   2  20   3       11.32        4.95     10.37 o 
  -2  21   3       10.81       17.46     13.18 o 
  -1  21   3       50.06       34.22     13.11 o 
   0  21   3        8.72        9.65      9.40 o 
   1  21   3       24.45       44.49     14.10 o 
  -7   0   4        3.56      -17.88     17.88 o 
  -6   0   4        0.14       -3.01      6.52 o 
  -5   0   4       14.80       13.73      3.73 o 
  -4   0   4        7.71       13.98      2.93 o 
  -3   0   4     4765.91     5063.30    157.11 o 
  -2   0   4     5214.69     5201.14    161.51 o 
  -1   0   4    21809.90    20352.13   1552.39 o 
   0   0   4     1638.88     1508.79     56.36 o 
   1   0   4     3836.90     3557.45    122.29 o 
   2   0   4      143.35      130.37      6.12 o 
   3   0   4       69.50       78.54      4.48 o 
   4   0   4      148.49      141.39      7.14 o 
   5   0   4      228.06      229.69      9.55 o 
   6   0   4       76.44       59.72     16.81 o 
   7   0   4      193.38      202.35     24.67 o 
  -7   1   4       57.02       38.72     10.88 o 
  -6   1   4       36.07       40.51      8.74 o 
  -5   1   4       49.86       44.22      3.33 o 
  -4   1   4      194.22      209.05     13.62 o 
  -3   1   4      192.43      194.70      7.30 o 
  -2   1   4      436.71      440.88     11.29 o 
  -1   1   4       95.94      121.67      4.98 o 
   0   1   4        0.62        1.82     20.29 o 
   1   1   4     7067.20     6535.34    162.34 o 
   2   1   4     2669.49     2614.65     55.41 o 
   3   1   4        6.52        5.84      1.86 o 
   4   1   4      196.84      180.60      4.99 o 
   5   1   4        4.76        5.48      1.55 o 
   6   1   4        0.49       -4.42      9.12 o 
   7   1   4       22.33       26.66     43.28 o 
  -7   2   4        4.18       12.34     15.08 o 
  -6   2   4      181.17      196.59      9.03 o 
  -5   2   4        0.20        0.31      2.46 o 
  -4   2   4        7.29        2.01      2.61 o 
  -3   2   4      400.52      427.99     10.50 o 
  -2   2   4      188.30      197.73      7.76 o 
  -1   2   4     2853.18     2662.84     67.26 o 
   0   2   4    11015.95     9987.68    469.67 o 
   1   2   4     5068.22     4757.90     99.21 o 
   2   2   4        2.88        6.50      2.49 o 
   3   2   4       61.08       60.84      2.62 o 
   4   2   4        0.41        3.01      1.19 o 
   5   2   4       10.26       10.56      3.63 o 
   6   2   4       57.74       69.33     14.14 o 
   7   2   4       37.24       48.04     13.29 o 
  -7   3   4       15.73        0.00      2.49 o 
  -6   3   4        0.03       -4.85      4.85 o 
  -5   3   4        0.04       -0.11      1.98 o 
  -4   3   4       84.69       76.65      9.13 o 
  -3   3   4       40.74       33.29      3.26 o 
  -2   3   4      922.64     1007.90     21.89 o 
  -1   3   4       29.13       22.88      3.35 o 
   0   3   4      713.93      599.78     16.35 o 
   1   3   4      522.04      510.51     12.34 o 
   2   3   4      531.29      561.00     12.94 o 
   3   3   4      206.62      197.66      8.79 o 
   4   3   4      125.65      129.28     19.91 o 
   5   3   4       11.22       10.15      3.46 o 
   6   3   4      129.44      125.15      8.86 o 
   7   3   4        8.63       11.94     19.95 o 
  -7   4   4        2.26       -3.95     14.60 o 
  -6   4   4       24.99       30.43      6.58 o 
  -5   4   4        8.76        7.14      4.22 o 
  -4   4   4        5.80        1.47      2.73 o 
  -3   4   4      449.27      481.46     11.71 o 
  -2   4   4       50.32       59.56      5.04 o 
  -1   4   4      204.74      212.81      8.76 o 
   0   4   4     1283.19     1200.57     30.02 o 
   1   4   4     1348.71     1306.46     30.12 o 
   2   4   4       60.62       69.42      3.13 o 
   3   4   4        2.72        7.71      5.25 o 
   4   4   4        4.97       13.36      7.70 o 
   5   4   4       52.06       57.28      6.36 o 
   6   4   4       17.36       20.92      8.23 o 
   7   4   4        3.37      -16.41     24.67 o 
  -7   5   4       50.78       94.39     17.46 o 
  -6   5   4       21.00       13.07      7.71 o 
  -5   5   4        0.26       -0.56      2.01 o 
  -4   5   4       20.49       27.14      2.99 o 
  -3   5   4      210.56      214.10      6.54 o 
  -2   5   4       22.69       18.73      4.38 o 
  -1   5   4      613.56      643.52     16.12 o 
   0   5   4      286.91      272.65     20.33 o 
   1   5   4      795.26      750.52     16.82 o 
   2   5   4     5929.87     5729.04    117.38 o 
   3   5   4      443.29      468.85     14.35 o 
   4   5   4        1.42       -0.99      6.19 o 
   5   5   4        1.28       -4.73      4.73 o 
   6   5   4      119.72      138.41     11.86 o 
  -7   6   4       83.44       90.43     11.09 o 
  -6   6   4       24.93       19.65     15.25 o 
  -5   6   4       31.98       22.50      4.09 o 
  -4   6   4      322.31      322.72      9.01 o 
  -3   6   4       41.02       32.13      7.45 o 
  -2   6   4      424.48      472.29     12.84 o 
  -1   6   4        2.29       13.80      4.04 o 
   0   6   4      826.32      831.17     19.06 o 
   1   6   4      873.92      909.73     19.47 o 
   2   6   4     2570.88     2664.66     50.97 o 
   3   6   4      365.34      367.77     12.71 o 
   4   6   4       51.13       58.02      6.49 o 
   5   6   4        9.60        7.96      5.70 o 
   6   6   4        0.05       11.71     11.99 o 
  -7   7   4       24.81        1.96      9.15 o 
  -6   7   4       46.88       42.01     11.66 o 
  -5   7   4       93.02       92.41      4.06 o 
  -4   7   4      683.24      691.06     29.42 o 
  -3   7   4       41.31       38.36      3.10 o 
  -2   7   4       77.68       70.33      5.41 o 
  -1   7   4     2179.28     2313.84     55.49 o 
   0   7   4     1486.97     1526.95     35.53 o 
   1   7   4      556.62      580.74     27.96 o 
   2   7   4       97.05      120.96      4.15 o 
   3   7   4     1099.58     1175.49     32.43 o 
   4   7   4     1026.76     1006.81     39.02 o 
   5   7   4      123.33       95.31     10.17 o 
   6   7   4        7.75       15.17     12.91 o 
  -6   8   4       41.14       38.80     18.48 o 
  -5   8   4      487.73      463.06     15.62 o 
  -4   8   4      629.38      613.48     17.67 o 
  -3   8   4      484.72      497.25     12.68 o 
  -2   8   4     1121.53     1252.98     27.63 o 
  -1   8   4        5.17       10.40      3.58 o 
   0   8   4      453.64      442.38     10.54 o 
   1   8   4        4.23       -0.83      3.24 o 
   2   8   4      462.63      499.45     21.94 o 
   3   8   4      934.48      974.06     20.67 o 
   4   8   4      549.96      595.22     24.62 o 
   5   8   4       11.72        2.49      7.71 o 
   6   8   4       84.20       99.98     15.45 o 
  -6   9   4        3.03       12.25      7.64 o 
  -5   9   4       58.77       58.81      3.41 o 
  -4   9   4       23.60       19.22      2.82 o 
  -3   9   4      226.45      232.23      7.72 o 
  -2   9   4      255.80      247.88     17.76 o 
  -1   9   4        1.31       -1.97      3.86 o 
   0   9   4      444.18      433.92     13.18 o 
   1   9   4        8.59       15.14      3.23 o 
   2   9   4      127.82      131.52     12.32 o 
   3   9   4      235.87      225.41      6.64 o 
   4   9   4       31.35       37.63      8.90 o 
   5   9   4        3.98       -0.50      9.00 o 
   6   9   4        2.44      -11.44     11.44 o 
  -6  10   4        4.38       -5.97     10.50 o 
  -5  10   4       44.05       44.30     13.01 o 
  -4  10   4       42.78       47.71     15.25 o 
  -3  10   4      116.72      118.19      5.43 o 
  -2  10   4        0.81       -1.21      3.21 o 
  -1  10   4      136.69      124.45     12.90 o 
   0  10   4       42.42       32.38      5.24 o 
   1  10   4      943.71     1005.82     27.26 o 
   2  10   4        0.14        3.01      3.01 o 
   3  10   4       18.43       17.86      2.26 o 
   4  10   4        2.58        4.73     10.45 o 
   5  10   4        0.13       10.45     15.92 o 
   6  10   4        5.94        0.75     12.76 o 
  -6  11   4       37.00       36.49     19.62 o 
  -5  11   4       10.84       -9.18     18.33 o 
  -4  11   4        7.78       12.58      6.59 o 
  -3  11   4      328.45      323.18     19.23 o 
  -2  11   4       37.55       38.01      3.78 o 
  -1  11   4        0.32        7.54      4.13 o 
   0  11   4       37.98       46.19      5.13 o 
   1  11   4      263.85      265.28     10.24 o 
   2  11   4        4.06       -1.96      3.93 o 
   3  11   4       55.47       49.92      3.56 o 
   4  11   4        0.06       11.94     11.22 o 
   5  11   4        6.02        0.99     15.87 o 
   6  11   4        1.08        9.45     13.98 o 
  -6  12   4       49.47       47.93     14.40 o 
  -5  12   4        0.00       -6.69     16.64 o 
  -4  12   4       14.00       16.62     10.31 o 
  -3  12   4      370.42      355.89     14.14 o 
  -2  12   4       89.62       89.07     10.15 o 
  -1  12   4      241.68      234.36      9.80 o 
   0  12   4      347.72      346.02     12.60 o 
   1  12   4       20.51       18.93      4.65 o 
   2  12   4       18.16       19.65      4.20 o 
   3  12   4      203.93      187.83      8.66 o 
   4  12   4        5.31      -10.00     10.00 o 
   5  12   4       31.98       81.08     20.44 o 
   6  12   4       20.70       17.61     13.90 o 
  -6  13   4       10.97        2.49     13.18 o 
  -5  13   4        2.55       -1.77     18.21 o 
  -4  13   4       20.05       15.02     14.77 o 
  -3  13   4        6.45       -1.04     11.43 o 
  -2  13   4       73.76       70.50      6.73 o 
  -1  13   4        0.05       -1.23     10.33 o 
   0  13   4        5.90       10.55      9.85 o 
   1  13   4       38.11       48.19      4.40 o 
   2  13   4      490.30      460.69     19.62 o 
   3  13   4        5.47        9.18      3.43 o 
   4  13   4        5.46       17.46     18.18 o 
   5  13   4       23.03        2.24     11.71 o 
  -5  14   4        2.07       19.92     15.49 o 
  -4  14   4        0.19       -5.98      7.06 o 
  -3  14   4      105.31      112.34      8.05 o 
  -2  14   4       67.11       64.79      7.63 o 
  -1  14   4       18.13       16.00     11.22 o 
   0  14   4      340.52      358.63     13.28 o 
   1  14   4       94.31       80.81      7.09 o 
   2  14   4        0.79       -1.77      4.78 o 
   3  14   4        2.21        4.73      3.51 o 
   4  14   4        2.57       -2.24     11.96 o 
   5  14   4        4.40       24.05     16.09 o 
  -5  15   4        1.05      -13.65     13.65 o 
  -4  15   4       39.57       51.93      8.18 o 
  -3  15   4       48.51       46.85      7.10 o 
  -2  15   4       14.27        8.11      7.37 o 
  -1  15   4       25.04       30.56      7.29 o 
   0  15   4       60.50       53.47      6.26 o 
   1  15   4       88.51      107.69      7.86 o 
   2  15   4       27.67       37.63      6.76 o 
   3  15   4       19.65       13.73      6.79 o 
   4  15   4       19.82       21.34     13.85 o 
   5  15   4       46.76       49.69     20.67 o 
  -5  16   4        0.17       14.67     21.17 o 
  -4  16   4       11.31       -0.75     11.24 o 
  -3  16   4        3.49        2.92     13.07 o 
  -2  16   4      139.05      129.85      8.88 o 
  -1  16   4        0.11       -2.49      6.96 o 
   0  16   4      149.31      164.80     12.96 o 
   1  16   4        7.31       -4.48      5.72 o 
   2  16   4        9.06       -6.44      6.49 o 
   3  16   4       10.17       14.92      5.72 o 
   4  16   4       24.73      -23.85     23.85 o 
  -4  17   4       16.86       30.82     15.59 o 
  -3  17   4        5.21        2.24     10.45 o 
  -2  17   4       84.21       85.71     12.26 o 
  -1  17   4       53.87       46.86      9.92 o 
   0  17   4       70.93       68.02     10.15 o 
   1  17   4      168.99      170.91     15.67 o 
   2  17   4       11.47       11.39      7.46 o 
   3  17   4       33.93       10.97     15.47 o 
   4  17   4        8.35        9.18     17.09 o 
  -4  18   4        5.06       28.58     15.69 o 
  -3  18   4        3.87       20.92     11.69 o 
  -2  18   4        3.88       -8.90      8.90 o 
  -1  18   4       52.31       47.70     12.63 o 
   0  18   4       76.34       81.38     13.08 o 
   1  18   4        3.58        5.45      9.43 o 
   2  18   4        9.24        4.73      7.49 o 
   3  18   4        2.07       -2.24     15.45 o 
   4  18   4        6.79      -18.60     18.60 o 
  -3  19   4        8.13        8.70     11.44 o 
  -2  19   4        3.49       -3.23      8.95 o 
  -1  19   4        2.84       -4.48      8.46 o 
   0  19   4        0.06        9.95      8.95 o 
   1  19   4       75.45       59.96     11.71 o 
   2  19   4       39.51       33.87     10.47 o 
   3  19   4        0.60      -10.15     16.39 o 
  -3  20   4        0.33       16.41     23.65 o 
  -2  20   4       61.78       78.84     15.12 o 
  -1  20   4       12.32       16.94     10.64 o 
   0  20   4       15.20       26.59     10.89 o 
   1  20   4      128.18      158.38     19.45 o 
   2  20   4       19.55       30.82      8.41 o 
  -2  21   4        6.13        9.95     14.43 o 
  -1  21   4        2.79        3.95      9.15 o 
   0  21   4        0.48       -8.43     11.89 o 
   1  21   4        9.53        7.96     10.25 o 
  -7   1   5       57.27       35.54     11.66 o 
  -6   1   5        4.88        7.97      3.47 o 
  -5   1   5      124.91      128.91      8.05 o 
  -4   1   5      106.02      104.67      5.94 o 
  -3   1   5      178.89      175.59      6.10 o 
  -2   1   5       90.20       94.99      6.04 o 
  -1   1   5     6397.04     5869.77    136.35 o 
   0   1   5     5019.04     4714.91    122.23 o 
   1   1   5      351.00      333.43      8.16 o 
   2   1   5     1012.13     1037.29     20.96 o 
   3   1   5      673.02      706.51     15.30 o 
   4   1   5       42.57       48.58      2.84 o 
   5   1   5       87.92       82.41      6.07 o 
   6   1   5       10.35      -16.69     18.43 o 
   7   1   5        4.47       15.79     16.15 o 
  -7   2   5        0.46       19.08     11.71 o 
  -6   2   5       32.94       25.44      4.53 o 
  -5   2   5      131.25      140.65      5.56 o 
  -4   2   5       96.80      100.35      5.81 o 
  -3   2   5      134.57      135.57      4.76 o 
  -2   2   5       14.32       28.95      2.94 o 
  -1   2   5      113.46       92.38      5.27 o 
   0   2   5      820.98      786.96     18.74 o 
   1   2   5        0.01       -2.09      2.09 o 
   2   2   5      148.18      141.49      6.75 o 
   3   2   5        2.13        3.34      3.23 o 
   4   2   5       47.08       51.58      5.38 o 
   5   2   5        3.20       -0.24      9.34 o 
   6   2   5        3.00       -7.95      7.95 o 
   7   2   5        2.46       -8.68     14.75 o 
  -7   3   5        2.03       18.40     14.87 o 
  -6   3   5      161.64      145.72      8.36 o 
  -5   3   5      118.36      125.99      5.12 o 
  -4   3   5      215.33      189.56     10.17 o 
  -3   3   5       28.48       36.42      3.37 o 
  -2   3   5      122.48       99.31      8.11 o 
  -1   3   5     1734.00     1641.21     48.74 o 
   0   3   5        0.40       -3.29      3.29 o 
   1   3   5       11.83        8.90      4.27 o 
   2   3   5      160.88      150.35      4.78 o 
   3   3   5       16.25       11.12      2.98 o 
   4   3   5       70.69       69.82     11.58 o 
   5   3   5       98.15      115.80      6.96 o 
   6   3   5        1.36        6.64      4.69 o 
  -7   4   5        8.60        0.50     20.27 o 
  -6   4   5        4.71       13.65      5.82 o 
  -5   4   5      227.02      229.57      9.10 o 
  -4   4   5       43.05       37.59      3.74 o 
  -3   4   5      279.23      281.51      8.26 o 
  -2   4   5      242.55      265.82      7.90 o 
  -1   4   5       11.99        2.99      3.96 o 
   0   4   5      740.62      765.01     18.81 o 
   1   4   5      657.64      705.37     15.87 o 
   2   4   5      269.09      249.76      7.64 o 
   3   4   5      894.86      922.73     34.91 o 
   4   4   5      252.76      281.73     19.28 o 
   5   4   5       84.20       66.69     10.11 o 
   6   4   5        0.07       11.39      7.98 o 
  -7   5   5       39.29       36.86      8.43 o 
  -6   5   5       64.05       47.06     10.40 o 
  -5   5   5        0.26        0.15      3.47 o 
  -4   5   5        3.83        8.16      3.04 o 
  -3   5   5       25.86       33.33      2.95 o 
  -2   5   5        8.69        9.98      2.80 o 
  -1   5   5     2462.93     2565.93     60.97 o 
   0   5   5      347.56      359.36     10.15 o 
   1   5   5      156.14      158.98      6.47 o 
   2   5   5      699.38      743.50     17.51 o 
   3   5   5        0.09        4.20      3.95 o 
   4   5   5       11.69       11.17      5.17 o 
   5   5   5      121.38      107.69      8.51 o 
   6   5   5        1.57       14.45      7.19 o 
  -7   6   5        4.51       -7.96      7.96 o 
  -6   6   5       29.45       44.92     15.64 o 
  -5   6   5       14.22       16.68      3.01 o 
  -4   6   5      182.23      205.96      7.66 o 
  -3   6   5      196.52      216.89      8.13 o 
  -2   6   5        9.45        2.12      3.30 o 
  -1   6   5       73.22       85.05      4.68 o 
   0   6   5      363.76      342.92     13.44 o 
   1   6   5      737.48      771.43     22.19 o 
   2   6   5      462.76      489.06     12.00 o 
   3   6   5       23.36       28.93      4.40 o 
   4   6   5      307.11      306.99     14.92 o 
   5   6   5       37.95       35.72      6.79 o 
   6   6   5        3.27       -5.45     10.89 o 
  -7   7   5       15.10        3.46     10.92 o 
  -6   7   5       45.96       44.72     12.24 o 
  -5   7   5        0.82        7.71      2.62 o 
  -4   7   5      606.07      594.85     19.19 o 
  -3   7   5      128.04      137.68     11.91 o 
  -2   7   5       21.84       37.06      6.85 o 
  -1   7   5      199.60      188.17      7.57 o 
   0   7   5     1180.44     1271.19     27.21 o 
   1   7   5      750.42      832.64     19.18 o 
   2   7   5      430.45      426.46     10.22 o 
   3   7   5      532.17      538.16     11.71 o 
   4   7   5      461.50      493.77     21.74 o 
   5   7   5       12.92        9.95      6.96 o 
   6   7   5        1.78        0.00      2.49 o 
  -6   8   5        7.19       -6.44     11.69 o 
  -5   8   5       13.26       13.15      2.82 o 
  -4   8   5       15.71       23.07      5.62 o 
  -3   8   5        0.30        1.46      2.93 o 
  -2   8   5      303.15      299.60     12.03 o 
  -1   8   5     1383.44     1588.85     37.34 o 
   0   8   5     1672.85     1773.67     38.20 o 
   1   8   5       81.09       97.84      9.63 o 
   2   8   5      303.12      311.56     12.68 o 
   3   8   5       84.13       86.58      2.93 o 
   4   8   5      409.34      389.23     21.17 o 
   5   8   5        1.63      -13.68     13.68 o 
   6   8   5       11.08       29.42     11.99 o 
  -6   9   5       69.03       87.75     19.80 o 
  -5   9   5        0.02       -3.20     10.79 o 
  -4   9   5       54.34       38.42      3.65 o 
  -3   9   5       18.22       21.81      5.31 o 
  -2   9   5      187.36      181.81     18.43 o 
  -1   9   5      109.28      128.47      7.49 o 
   0   9   5      545.27      519.19     15.22 o 
   1   9   5       68.32       83.43      4.75 o 
   2   9   5      136.57      142.59      5.86 o 
   3   9   5      198.04      190.86      6.09 o 
   4   9   5       84.71       70.66      9.55 o 
   5   9   5       27.68       18.95     10.99 o 
   6   9   5       53.38      101.23     16.81 o 
  -6  10   5      265.53      271.07     37.90 o 
  -5  10   5      135.97      144.11     14.11 o 
  -4  10   5        5.43        4.89      3.27 o 
  -3  10   5       20.70       16.63      6.99 o 
  -2  10   5      124.54      128.40     12.73 o 
  -1  10   5      243.13      266.15      9.07 o 
   0  10   5      100.53      112.19      5.90 o 
   1  10   5       92.83       78.59      5.93 o 
   2  10   5      135.07      147.72      5.96 o 
   3  10   5        7.65        8.23      1.99 o 
   4  10   5      132.27      106.70     13.03 o 
   5  10   5        0.01       16.69     10.94 o 
   6  10   5       19.12        5.45     11.94 o 
  -6  11   5        3.78       -6.77     10.40 o 
  -5  11   5       37.20       25.62     14.70 o 
  -4  11   5      122.67      108.79     15.89 o 
  -3  11   5       56.55       46.95      7.77 o 
  -2  11   5       44.33       50.14      5.67 o 
  -1  11   5      312.61      301.11     11.20 o 
   0  11   5      241.14      256.68      8.34 o 
   1  11   5        0.05       -0.99      5.22 o 
   2  11   5        1.06        2.18      4.09 o 
   3  11   5      237.64      251.20     10.50 o 
   4  11   5       21.19       34.97     11.39 o 
   5  11   5        0.86       24.37     17.91 o 
   6  11   5        0.85        9.45     11.44 o 
  -6  12   5        7.04       15.92     14.48 o 
  -5  12   5        1.77      -13.21     13.21 o 
  -4  12   5       11.99        9.36      4.42 o 
  -3  12   5        9.80       13.90      5.25 o 
  -2  12   5        4.95        2.04      3.61 o 
  -1  12   5        9.41       -2.25      6.73 o 
   0  12   5      533.34      511.37     50.38 o 
   1  12   5        0.43        8.22      4.25 o 
   2  12   5      125.82      117.39      6.49 o 
   3  12   5        2.24        0.99      2.74 o 
   4  12   5      118.79       85.11     17.46 o 
   5  12   5        0.46       47.50     18.70 o 
  -6  13   5        1.17       12.49     20.39 o 
  -5  13   5       11.76       12.71     14.40 o 
  -4  13   5      436.82      452.25     23.35 o 
  -3  13   5      102.68      104.01     17.93 o 
  -2  13   5       35.47       27.49      5.77 o 
  -1  13   5     1535.85     1517.64     47.26 o 
   0  13   5       97.76      100.20      6.28 o 
   1  13   5        6.67        9.59      4.73 o 
   2  13   5       48.29       33.13      5.45 o 
   3  13   5       27.89       24.37      3.73 o 
   4  13   5      265.82      280.50     29.05 o 
   5  13   5        9.69       32.78     18.06 o 
  -5  14   5       25.61       19.23     11.37 o 
  -4  14   5       53.77       51.69      8.06 o 
  -3  14   5        0.69       -5.72      6.24 o 
  -2  14   5       19.35       15.33      7.23 o 
  -1  14   5      163.66      155.17      9.09 o 
   0  14   5      363.08      316.66     13.07 o 
   1  14   5       19.29       20.50      8.59 o 
   2  14   5      407.16      408.76     20.39 o 
   3  14   5       27.88       19.65      4.20 o 
   4  14   5        3.12      -15.42     17.71 o 
   5  14   5       30.34       27.91     15.99 o 
  -5  15   5        0.43       -6.22     14.15 o 
  -4  15   5        3.91       -4.52      6.05 o 
  -3  15   5       50.46       63.19      7.77 o 
  -2  15   5       44.29       32.56      6.93 o 
  -1  15   5      161.24      231.60     24.97 o 
   0  15   5      520.69      478.34     24.23 o 
   1  15   5       47.95       44.07      6.49 o 
   2  15   5       15.12       18.40      5.94 o 
   3  15   5       13.25        5.97      5.70 o 
   4  15   5        0.08       21.22     13.21 o 
   5  15   5       13.37       23.43     18.63 o 
  -5  16   5       15.12       42.83     20.64 o 
  -4  16   5       48.47       33.84     22.19 o 
  -3  16   5       24.52       22.06      8.35 o 
  -2  16   5      141.74      141.59     11.32 o 
  -1  16   5       86.53       98.20     14.58 o 
   0  16   5       80.21       72.69      9.92 o 
   1  16   5        0.52        6.69      5.94 o 
   2  16   5       99.96       99.04      9.10 o 
   3  16   5        9.63        4.20      5.94 o 
   4  16   5        0.41      -16.19     16.19 o 
  -4  17   5        0.85       20.92     14.72 o 
  -3  17   5        2.16        6.30     12.19 o 
  -2  17   5        2.57        9.34      7.09 o 
  -1  17   5       65.15       66.29     14.13 o 
   0  17   5       37.84       38.80      9.23 o 
   1  17   5        0.01       -8.98      8.98 o 
   2  17   5        0.00       -2.74      7.46 o 
   3  17   5        3.70       -3.71     14.62 o 
   4  17   5       65.14       85.11     23.85 o 
  -4  18   5        3.77        0.00      2.49 o 
  -3  18   5        0.58       -0.50      7.26 o 
  -2  18   5       28.69       16.41      8.70 o 
  -1  18   5      190.45      183.95     16.27 o 
   0  18   5       94.11      105.40     13.93 o 
   1  18   5       72.56       71.98     12.58 o 
   2  18   5       12.25        8.98      9.45 o 
   3  18   5       70.61       59.72     18.28 o 
  -3  19   5       69.23       53.77     12.49 o 
  -2  19   5      159.61      185.24     20.17 o 
  -1  19   5        1.37       -8.43     12.16 o 
   0  19   5       68.65      117.72     14.03 o 
   1  19   5       18.90       13.16      9.95 o 
   2  19   5        2.51       16.69     10.45 o 
   3  19   5      228.71      386.13     41.53 o 
  -2  20   5       29.12       34.60     12.44 o 
  -1  20   5        0.57        0.25      9.82 o 
   0  20   5        0.35        3.23     10.20 o 
   1  20   5        3.81        4.48     14.40 o 
   2  20   5        8.60        7.44     12.91 o 
  -1  21   5       14.54       48.15     13.13 o 
   0  21   5       80.52       80.23     18.08 o 
   1  21   5        0.01       -8.98      8.98 o 
  -7   0   6        6.41       11.17     16.44 o 
  -6   0   6        5.40       16.94      5.45 o 
  -5   0   6        2.72        4.20      3.76 o 
  -4   0   6      216.87      245.73      9.90 o 
  -3   0   6       54.45       43.45      4.58 o 
  -2   0   6     1954.71     2064.36     63.05 o 
  -1   0   6     6972.58     6876.04    248.46 o 
   0   0   6     1531.18     1405.25     40.19 o 
   1   0   6      687.94      655.95     22.61 o 
   2   0   6      370.93      420.32     14.87 o 
   3   0   6       31.23       42.01      3.68 o 
   4   0   6       11.04        3.01      2.74 o 
   5   0   6        0.26       -0.75      2.74 o 
   6   0   6      192.98      203.25     26.09 o 
  -7   1   6       37.25       23.95     19.75 o 
  -6   1   6       50.74       48.71      4.63 o 
  -5   1   6       74.03       67.66      4.02 o 
  -4   1   6        9.46        4.23      2.71 o 
  -3   1   6      262.41      249.97      7.66 o 
  -2   1   6      258.20      285.29      7.78 o 
  -1   1   6     2041.81     2008.52     50.85 o 
   0   1   6      540.44      598.12     13.84 o 
   1   1   6       31.57       43.52      2.95 o 
   2   1   6      799.28      710.83     14.95 o 
   3   1   6       17.46       16.44      1.94 o 
   4   1   6       11.88       11.00      3.36 o 
   5   1   6      106.11      102.73      4.45 o 
   6   1   6        1.58       -1.83      8.62 o 
  -7   2   6       18.52       26.91     15.72 o 
  -6   2   6      250.78      251.18     15.76 o 
  -5   2   6        0.65        4.18      2.87 o 
  -4   2   6      157.26      171.86      7.81 o 
  -3   2   6      346.47      357.40      9.71 o 
  -2   2   6      536.45      578.65     16.85 o 
  -1   2   6     1088.24     1108.13     29.14 o 
   0   2   6     1390.25     1377.51     30.93 o 
   1   2   6      626.79      599.49     12.28 o 
   2   2   6     1484.11     1512.42     29.34 o 
   3   2   6        0.21       -1.49      1.86 o 
   4   2   6      206.58      210.85      9.38 o 
   5   2   6       87.71       77.01      5.76 o 
   6   2   6      120.92      146.10     25.08 o 
  -7   3   6        0.74       -1.47     18.03 o 
  -6   3   6       90.56      102.33      7.32 o 
  -5   3   6       18.68       17.10      3.54 o 
  -4   3   6        7.17       12.43      3.58 o 
  -3   3   6       76.98       72.04      4.76 o 
  -2   3   6      279.71      332.64      8.57 o 
  -1   3   6      803.45      781.34     19.21 o 
   0   3   6     1124.36     1149.80     35.43 o 
   1   3   6        0.88        0.82      2.39 o 
   2   3   6     4245.51     4357.06     82.28 o 
   3   3   6      250.56      232.07      5.75 o 
   4   3   6       35.37       36.38      5.00 o 
   5   3   6      142.52      144.04      8.35 o 
   6   3   6        0.02       -1.30     14.39 o 
  -7   4   6        9.98      -12.19     12.19 o 
  -6   4   6      113.60       97.06      7.50 o 
  -5   4   6        3.73        9.19      4.99 o 
  -4   4   6      447.20      450.70     14.18 o 
  -3   4   6      132.46      126.18     11.15 o 
  -2   4   6      480.33      475.27     11.90 o 
  -1   4   6     1016.24     1034.20     24.73 o 
   0   4   6      753.60      763.15     17.79 o 
   1   4   6     1798.44     1877.43     39.79 o 
   2   4   6       23.61       19.56      2.31 o 
   3   4   6       30.18       30.14      2.28 o 
   4   4   6      143.36      129.86     15.26 o 
   5   4   6       45.47       56.11      7.31 o 
   6   4   6        6.13        6.44      8.16 o 
  -7   5   6       28.00        7.63     19.00 o 
  -6   5   6       38.50       73.02     10.29 o 
  -5   5   6       64.50       77.88      4.92 o 
  -4   5   6       34.19       33.58      3.30 o 
  -3   5   6      512.85      533.26     18.24 o 
  -2   5   6      237.95      279.70      8.64 o 
  -1   5   6        3.95       11.43      3.57 o 
   0   5   6     1258.12     1296.88     33.74 o 
   1   5   6      184.97      181.10     11.33 o 
   2   5   6       12.41        7.49      2.43 o 
   3   5   6        6.80        6.46      1.46 o 
   4   5   6       29.63       42.63      7.41 o 
   5   5   6      116.04      129.65      8.63 o 
   6   5   6       12.02       16.17      8.75 o 
  -7   6   6       42.48       33.47     10.76 o 
  -6   6   6        9.38       10.97     12.96 o 
  -5   6   6       33.92       34.06      4.43 o 
  -4   6   6      157.65      153.59      6.84 o 
  -3   6   6        0.09       -0.93      2.03 o 
  -2   6   6      326.97      343.84     18.18 o 
  -1   6   6       11.92        2.36      4.58 o 
   0   6   6      148.77      156.45      6.51 o 
   1   6   6      865.96      928.15     25.10 o 
   2   6   6      162.41      172.07      5.57 o 
   3   6   6        2.31        2.10      1.41 o 
   4   6   6        0.21        0.50      5.75 o 
   5   6   6       46.24       40.99      8.28 o 
   6   6   6        0.75       13.16     10.99 o 
  -7   7   6        3.27       25.12     10.37 o 
  -6   7   6      105.81      123.26     20.32 o 
  -5   7   6      922.80      919.13     45.85 o 
  -4   7   6      298.15      278.75      9.12 o 
  -3   7   6      752.12      786.89     18.75 o 
  -2   7   6      354.58      372.33     10.33 o 
  -1   7   6       46.24       49.66      4.59 o 
   0   7   6       30.35       17.94      3.46 o 
   1   7   6      263.29      269.51      7.86 o 
   2   7   6        8.08        9.76      5.61 o 
   3   7   6     1275.80     1218.62     32.78 o 
   4   7   6      634.20      653.52     32.26 o 
   5   7   6       19.11       30.29      9.20 o 
   6   7   6       26.57       12.93     10.20 o 
  -6   8   6        0.80       -4.20     11.89 o 
  -5   8   6      250.74      242.42     13.83 o 
  -4   8   6      226.22      207.24      7.96 o 
  -3   8   6      218.18      208.55      7.42 o 
  -2   8   6        0.01        2.58      5.71 o 
  -1   8   6       25.27       23.01      6.59 o 
   0   8   6     1306.87     1473.63     37.51 o 
   1   8   6     1524.77     1615.21     40.06 o 
   2   8   6        0.17       -2.10      2.14 o 
   3   8   6      453.50      479.84     15.89 o 
   4   8   6      221.74      205.06     14.00 o 
   5   8   6       22.81       26.44     14.92 o 
   6   8   6        0.21       -1.96     10.62 o 
  -6   9   6       24.84       32.41     14.38 o 
  -5   9   6        4.74        3.01     14.92 o 
  -4   9   6        8.95       -0.06      8.10 o 
  -3   9   6      509.40      507.49     13.65 o 
  -2   9   6       48.37       44.47      4.38 o 
  -1   9   6       83.22       91.21      5.31 o 
   0   9   6      418.30      410.67     19.56 o 
   1   9   6      212.72      214.92      8.01 o 
   2   9   6        8.52        5.61      2.59 o 
   3   9   6       35.66       29.42      2.21 o 
   4   9   6       12.66       10.45     12.44 o 
   5   9   6       72.64       75.24     15.05 o 
  -6  10   6        1.15      -10.64     19.15 o 
  -5  10   6      122.57      130.80     18.63 o 
  -4  10   6       43.66       53.24      4.32 o 
  -3  10   6        3.67        5.61      8.32 o 
  -2  10   6      211.77      186.96     13.75 o 
  -1  10   6        2.84        4.48      5.35 o 
   0  10   6      147.12      130.22      6.36 o 
   1  10   6       48.63       44.50      8.20 o 
   2  10   6       48.35       48.00      4.28 o 
   3  10   6      392.48      422.26     12.96 o 
   4  10   6       87.33       89.83     14.65 o 
   5  10   6       12.80       35.54     11.84 o 
   6  10   6        4.62        4.73     11.66 o 
  -6  11   6        0.65      -10.15     20.29 o 
  -5  11   6       17.79       47.28     22.98 o 
  -4  11   6       41.02       31.45      5.10 o 
  -3  11   6      100.08      108.03      7.31 o 
  -2  11   6        2.09       -3.12      5.94 o 
  -1  11   6       94.81      106.62      6.54 o 
   0  11   6        3.27        8.18      6.98 o 
   1  11   6     1103.14     1070.23     33.47 o 
   2  11   6       92.63       88.08      5.85 o 
   3  11   6       12.34        8.98      3.21 o 
   4  11   6       18.89       32.41     13.46 o 
   5  11   6        0.68        0.00      2.49 o 
   6  11   6        2.08       -0.99     19.08 o 
  -6  12   6        0.55       41.61     20.74 o 
  -5  12   6       49.37       61.93     20.59 o 
  -4  12   6        3.94        3.79      3.48 o 
  -3  12   6        1.66       -8.97      8.97 o 
  -2  12   6       63.89       59.80      6.42 o 
  -1  12   6       41.96       42.93      5.74 o 
   0  12   6      126.30      122.27      6.39 o 
   1  12   6       30.27       29.57      5.72 o 
   2  12   6      209.79      188.00     13.43 o 
   3  12   6      148.87      143.66      7.56 o 
   4  12   6        1.42        0.50     11.02 o 
   5  12   6      102.43       98.71     20.37 o 
  -5  13   6       42.62       61.43     22.51 o 
  -4  13   6       74.61       52.43      8.70 o 
  -3  13   6       55.45       50.65      7.61 o 
  -2  13   6       14.69       15.50      5.08 o 
  -1  13   6      483.27      482.62     16.47 o 
   0  13   6      205.97      181.19     38.18 o 
   1  13   6       11.85       11.70      6.86 o 
   2  13   6        0.40        3.30      4.45 o 
   3  13   6       22.12       15.42      3.46 o 
   4  13   6       54.34       69.34     15.77 o 
   5  13   6       77.84       85.41     16.32 o 
  -5  14   6       10.78       22.68     24.95 o 
  -4  14   6       70.68       54.66      9.79 o 
  -3  14   6       24.37       12.51     14.54 o 
  -2  14   6       26.54       26.37      7.85 o 
  -1  14   6        0.03        9.05      9.58 o 
   0  14   6      522.98      528.40     19.57 o 
   1  14   6       64.32       66.66      8.29 o 
   2  14   6       58.76       46.21      6.22 o 
   3  14   6       78.74       79.69      9.00 o 
   4  14   6       28.94        3.23     10.94 o 
   5  14   6        0.05       11.94     20.37 o 
  -5  15   6        2.76      -23.18     23.18 o 
  -4  15   6       26.86       29.14      8.97 o 
  -3  15   6        0.89        2.65      6.09 o 
  -2  15   6       81.78       80.67      8.92 o 
  -1  15   6      202.41      189.14     14.50 o 
   0  15   6        0.00        5.16      5.62 o 
   1  15   6      100.15      101.48      8.08 o 
   2  15   6       92.53       76.60      7.73 o 
   3  15   6       11.80       16.69      4.00 o 
   4  15   6       20.45       22.83     15.67 o 
  -5  16   6       82.50       87.17     28.28 o 
  -4  16   6       17.94       12.71     13.93 o 
  -3  16   6      100.91      110.32     15.00 o 
  -2  16   6       15.89        4.98     14.52 o 
  -1  16   6        1.71       -1.63      8.33 o 
   0  16   6       24.85       32.31      8.38 o 
   1  16   6      200.64      196.11     12.36 o 
   2  16   6        0.28       -0.99      3.95 o 
   3  16   6       71.51       83.97     17.91 o 
   4  16   6        1.08       -4.95     20.84 o 
  -4  17   6       11.70       41.26     12.45 o 
  -3  17   6       14.34       16.29     10.82 o 
  -2  17   6       18.38       22.01     13.23 o 
  -1  17   6      195.07      171.02     30.50 o 
   0  17   6       38.70       47.06      8.73 o 
   1  17   6       92.88      120.48     12.81 o 
   2  17   6       51.15       69.34     11.29 o 
   3  17   6        9.67       -6.69     21.14 o 
   4  17   6        0.10        0.00      2.49 o 
  -4  18   6       26.44       15.67     15.87 o 
  -3  18   6        7.31        1.94     10.31 o 
  -2  18   6        1.97        3.56     25.23 o 
  -1  18   6        4.02       11.31     13.31 o 
   0  18   6       74.03       81.38     11.39 o 
   1  18   6        0.29       16.41     10.74 o 
   2  18   6        1.09       13.16      9.50 o 
   3  18   6        6.84      -16.41     16.41 o 
  -3  19   6       42.69       33.87     11.74 o 
  -2  19   6        7.10       11.17     11.17 o 
  -1  19   6       11.23        1.24      9.25 o 
   0  19   6        8.84       -9.45     10.97 o 
   1  19   6       88.61      101.87     17.19 o 
   2  19   6       61.63       66.23     11.54 o 
   3  19   6       31.01       44.30     18.68 o 
  -2  20   6       17.55        5.97     10.17 o 
  -1  20   6       17.28       -1.96     11.64 o 
   0  20   6        7.90       -4.20     11.19 o 
   1  20   6      237.12      261.30     25.49 o 
   2  20   6       47.88       83.37     21.31 o 
  -1  21   6       15.96        0.99     12.14 o 
   0  21   6        0.17       -3.95     10.64 o 
   1  21   6       36.28       54.72     14.23 o 
  -7   1   7       22.38       23.56     10.26 o 
  -6   1   7        0.14       -3.93      3.93 o 
  -5   1   7       62.26       55.08      7.20 o 
  -4   1   7      106.19      102.30      5.11 o 
  -3   1   7      188.27      212.05      5.81 o 
  -2   1   7      414.89      461.59     12.69 o 
  -1   1   7      383.62      404.49     12.19 o 
   0   1   7      171.52      170.46      6.54 o 
   1   1   7        0.03        6.12      7.31 o 
   2   1   7       26.86       37.31      6.95 o 
   3   1   7       86.36       75.55      3.38 o 
   4   1   7       24.71       26.43      5.30 o 
   5   1   7       13.05       16.53      2.27 o 
   6   1   7        1.04      -15.54     15.54 o 
  -7   2   7       10.75       34.22     18.83 o 
  -6   2   7        0.46        8.18      3.99 o 
  -5   2   7      223.08      233.85     13.28 o 
  -4   2   7      291.74      298.79     10.89 o 
  -3   2   7      256.15      265.63      8.85 o 
  -2   2   7      224.52      233.64     18.06 o 
  -1   2   7       86.85       81.77     12.76 o 
   0   2   7       25.50       14.49      3.98 o 
   1   2   7      242.98      259.15      6.71 o 
   2   2   7      313.25      279.83      7.58 o 
   3   2   7      725.59      699.42     17.22 o 
   4   2   7        4.42        4.43      1.95 o 
   5   2   7      108.47       99.86      6.60 o 
   6   2   7       26.16       21.36     23.63 o 
  -7   3   7        0.05        1.77     11.99 o 
  -6   3   7       86.24       77.85     11.98 o 
  -5   3   7        7.90       11.64      3.91 o 
  -4   3   7      382.27      405.47     13.45 o 
  -3   3   7        2.92       14.38      4.00 o 
  -2   3   7     1508.89     1548.72     34.89 o 
  -1   3   7       16.77       20.11      3.95 o 
   0   3   7      100.48       97.76     11.79 o 
   1   3   7      482.44      530.99     12.81 o 
   2   3   7       21.16       14.31      2.16 o 
   3   3   7       33.27       32.95      2.86 o 
   4   3   7       41.85       43.42      2.54 o 
   5   3   7       37.29       43.14      4.93 o 
   6   3   7        0.49       -3.84     15.67 o 
  -7   4   7        8.16       13.38     16.84 o 
  -6   4   7      143.43      131.03     26.54 o 
  -5   4   7      372.01      395.95     14.62 o 
  -4   4   7       32.95       37.58      6.93 o 
  -3   4   7      373.34      351.05      9.50 o 
  -2   4   7      332.30      351.59      9.85 o 
  -1   4   7       70.51       71.59      4.48 o 
   0   4   7       97.73       93.45      5.61 o 
   1   4   7       74.51       64.13      3.82 o 
   2   4   7     1459.03     1416.44     32.94 o 
   3   4   7      113.63      114.49      4.41 o 
   4   4   7      136.34      147.46     10.35 o 
   5   4   7       24.00       32.58      6.49 o 
   6   4   7       24.36        5.22     20.62 o 
  -7   5   7       17.11       12.78     19.97 o 
  -6   5   7        7.43       13.67      6.92 o 
  -5   5   7        1.12       -0.56      2.31 o 
  -4   5   7        5.98        0.77      3.33 o 
  -3   5   7      295.26      326.94      9.01 o 
  -2   5   7       42.63       37.97      4.09 o 
  -1   5   7      246.33      284.38      9.93 o 
   0   5   7        5.11        7.58      3.17 o 
   1   5   7      217.03      240.40      8.11 o 
   2   5   7     1107.02     1147.86     24.51 o 
   3   5   7       20.31       18.54      2.05 o 
   4   5   7        0.29        0.25      7.06 o 
   5   5   7      233.94      253.71     14.57 o 
   6   5   7        0.55       15.42      8.43 o 
  -7   6   7        4.55        8.58     11.53 o 
  -6   6   7       43.55       76.60     16.02 o 
  -5   6   7       12.80       15.33      3.90 o 
  -4   6   7       18.92       18.78      8.31 o 
  -3   6   7       27.77       34.59      3.99 o 
  -2   6   7     1001.01     1034.63     26.42 o 
  -1   6   7        0.06        0.56      4.87 o 
   0   6   7      405.62      437.76     10.90 o 
   1   6   7     1114.22     1237.18     30.32 o 
   2   6   7      448.09      448.39     10.91 o 
   3   6   7       93.37       87.18      3.96 o 
   4   6   7      474.70      486.78     25.05 o 
   5   6   7       21.73       23.13      7.29 o 
   6   6   7       69.72      105.40     13.28 o 
  -6   7   7        3.95       13.38     17.88 o 
  -5   7   7        6.56       12.79      4.26 o 
  -4   7   7      185.04      171.84      7.34 o 
  -3   7   7     1720.13     1747.52     39.57 o 
  -2   7   7        0.01        1.37      6.47 o 
  -1   7   7      284.21      296.74     15.23 o 
   0   7   7      508.78      546.21     23.65 o 
   1   7   7       10.00       13.68      3.34 o 
   2   7   7        7.72        3.90      2.85 o 
   3   7   7      510.87      457.46     13.61 o 
   4   7   7        3.65        0.75      7.01 o 
   5   7   7      130.48      129.28     17.58 o 
   6   7   7       15.57       20.34     14.38 o 
  -6   8   7       15.36       15.42     17.21 o 
  -5   8   7      168.52      212.41     23.75 o 
  -4   8   7      180.98      180.46     10.42 o 
  -3   8   7       41.60       35.65      5.30 o 
  -2   8   7       35.60       39.20      4.10 o 
  -1   8   7      269.34      254.57     14.35 o 
   0   8   7      549.61      588.35     16.44 o 
   1   8   7      136.69      144.32     10.21 o 
   2   8   7       25.36       24.06      2.80 o 
   3   8   7        3.52        1.39      2.07 o 
   4   8   7       17.45       13.16      7.66 o 
   5   8   7        0.12       -7.44     10.92 o 
   6   8   7        1.85      -12.14     14.95 o 
  -6   9   7        7.25       10.97     19.65 o 
  -5   9   7        7.53        2.16      5.78 o 
  -4   9   7       32.05       23.25      4.38 o 
  -3   9   7       25.23       36.58      4.77 o 
  -2   9   7       69.20       67.56     11.33 o 
  -1   9   7        0.05        3.14      3.88 o 
   0   9   7       40.44       37.44      4.06 o 
   1   9   7      100.29       86.02      7.44 o 
   2   9   7        7.63        8.99      3.03 o 
   3   9   7       42.68       36.98      8.56 o 
   4   9   7       12.20       13.98     10.02 o 
   5   9   7       76.56       77.72     14.45 o 
   6   9   7       12.10        9.65     16.17 o 
  -6  10   7       66.34       71.98     17.38 o 
  -5  10   7       13.23       12.12      5.54 o 
  -4  10   7       20.98       14.76      4.54 o 
  -3  10   7      799.07      799.97     55.66 o 
  -2  10   7      466.83      484.74     17.72 o 
  -1  10   7       49.37       51.61     17.97 o 
   0  10   7        0.00        3.17      4.47 o 
   1  10   7       63.33       48.37      4.95 o 
   2  10   7      132.68      131.13      6.13 o 
   3  10   7      150.83      162.98      8.01 o 
   4  10   7      165.46      191.73     20.10 o 
   5  10   7       30.56       16.94     12.98 o 
   6  10   7        0.95      -11.64     11.64 o 
  -6  11   7       22.47        6.22     12.41 o 
  -5  11   7        7.87        5.22     13.93 o 
  -4  11   7       36.74       42.08      6.70 o 
  -3  11   7      536.09      543.58     28.42 o 
  -2  11   7      159.45      138.65     10.33 o 
  -1  11   7       12.25       18.73      5.70 o 
   0  11   7       20.47       15.61      4.85 o 
   1  11   7        0.63        6.86      4.26 o 
   2  11   7       44.04       45.87      4.84 o 
   3  11   7       12.08       15.17      3.43 o 
   4  11   7        4.46       22.83     10.69 o 
   5  11   7       96.82      161.96     22.09 o 
  -6  12   7        1.38        9.18     16.61 o 
  -5  12   7      108.29      115.68     20.02 o 
  -4  12   7       25.52       20.81      5.65 o 
  -3  12   7       15.99       25.89      6.11 o 
  -2  12   7      595.01      614.64     52.29 o 
  -1  12   7       37.96       34.40      6.64 o 
   0  12   7       12.05       13.26      7.93 o 
   1  12   7      437.51      417.24     17.39 o 
   2  12   7        4.45        2.76      4.85 o 
   3  12   7      212.34      198.77     11.57 o 
   4  12   7       25.19       25.79     14.43 o 
   5  12   7        8.02       -5.75     13.98 o 
  -5  13   7       33.30       34.05     17.86 o 
  -4  13   7      137.92      119.83     10.71 o 
  -3  13   7        3.42        4.42      4.43 o 
  -2  13   7      231.90      225.14     15.79 o 
  -1  13   7       27.20       27.35      6.43 o 
   0  13   7      168.73      155.95     13.84 o 
   1  13   7       24.75       21.46      5.73 o 
   2  13   7      241.37      240.75     11.85 o 
   3  13   7        0.00        1.77      3.26 o 
   4  13   7        4.93       25.79     12.66 o 
   5  13   7       12.11       -3.01     12.49 o 
  -5  14   7        0.82       13.38     15.35 o 
  -4  14   7       88.34       60.48      9.13 o 
  -3  14   7      149.45      148.66      9.56 o 
  -2  14   7      426.72      423.08     19.45 o 
  -1  14   7     1331.22     1382.02     49.85 o 
   0  14   7      355.88      326.08     16.07 o 
   1  14   7       67.93       70.62     13.95 o 
   2  14   7        5.85       13.14      5.77 o 
   3  14   7       16.46        9.95      5.97 o 
   4  14   7       17.79       14.92     15.22 o 
   5  14   7       17.55       16.69     15.20 o 
  -5  15   7       12.39      -21.59     21.59 o 
  -4  15   7       28.13       17.34     24.52 o 
  -3  15   7        2.09        5.68      6.30 o 
  -2  15   7        7.32        7.28     11.32 o 
  -1  15   7       81.38       85.93     33.64 o 
   0  15   7       41.80       41.89      9.71 o 
   1  15   7        0.91        7.53      8.52 o 
   2  15   7        5.94       21.34      5.70 o 
   3  15   7       30.61       21.34      7.73 o 
   4  15   7       16.71       35.54     18.23 o 
  -4  16   7      107.97      157.19     30.44 o 
  -3  16   7        0.99        5.69     23.54 o 
  -2  16   7        1.07       -6.92      7.84 o 
  -1  16   7       13.64       10.29     20.16 o 
   0  16   7       26.55       46.10      8.69 o 
   1  16   7       54.05       55.40      7.70 o 
   2  16   7       41.89       38.60      7.06 o 
   3  16   7       91.43       69.86     16.09 o 
   4  16   7       13.15       22.38     17.91 o 
  -4  17   7       19.38       73.87     17.61 o 
  -3  17   7       61.39       60.40     12.51 o 
  -2  17   7        2.90        6.30      7.98 o 
  -1  17   7        2.12        1.39      8.17 o 
   0  17   7       10.82       13.60      9.83 o 
   1  17   7       45.27       24.05      9.90 o 
   2  17   7       13.40       10.45      9.18 o 
   3  17   7        0.28       -7.96     13.70 o 
   4  17   7        0.69      -28.65     28.65 o 
  -4  18   7        0.01        3.01     18.98 o 
  -3  18   7        4.83       -0.08     12.09 o 
  -2  18   7        6.74       13.81     10.89 o 
  -1  18   7        0.08       17.77     25.79 o 
   0  18   7        8.96       15.72      6.87 o 
   1  18   7        2.35       13.38      9.92 o 
   2  18   7       19.34       32.06      8.93 o 
   3  18   7      144.41      241.30     31.86 o 
  -3  19   7        1.20       10.94      7.32 o 
  -2  19   7       60.44       69.52     11.29 o 
  -1  19   7        1.75       -2.06     12.32 o 
   0  19   7       39.95       53.55     12.68 o 
   1  19   7        0.59       -9.45     11.44 o 
   2  19   7        3.47       -0.99     10.89 o 
  -2  20   7       15.77       30.82     11.74 o 
  -1  20   7        1.27       10.15     13.65 o 
   0  20   7        5.36       40.19     18.80 o 
   1  20   7        2.29        9.95      9.25 o 
   2  20   7       22.59       60.21     21.79 o 
  -1  21   7       36.01       24.05     11.91 o 
   0  21   7        9.82        2.49     12.44 o 
  -7   0   8       29.33       32.41     17.24 o 
  -6   0   8       77.26       67.50      6.74 o 
  -5   0   8     1430.20     1491.68     54.82 o 
  -4   0   8       82.90       72.52      5.37 o 
  -3   0   8      613.79      636.70     18.31 o 
  -2   0   8       56.91       72.25      4.55 o 
  -1   0   8       69.32       78.54      7.26 o 
   0   0   8      577.85      579.92     15.94 o 
   1   0   8      209.11      214.19      7.86 o 
   2   0   8       44.90       40.79      4.63 o 
   3   0   8     1176.67     1226.85     35.34 o 
   4   0   8       50.71       55.64      4.95 o 
   5   0   8      107.98      145.94      7.24 o 
   6   0   8        0.01       -3.01     13.23 o 
  -7   1   8       80.76       75.24     15.59 o 
  -6   1   8       15.17        6.44      4.34 o 
  -5   1   8        6.67        7.95      3.85 o 
  -4   1   8        9.20       10.04      2.90 o 
  -3   1   8       13.74       16.53      2.98 o 
  -2   1   8      100.02      107.42      4.29 o 
  -1   1   8     8399.24     8812.08    199.39 o 
   0   1   8      141.68      163.65      6.38 o 
   1   1   8     2200.67     2251.79     45.48 o 
   2   1   8      109.51      125.75      4.25 o 
   3   1   8      136.32      119.98      4.27 o 
   4   1   8        2.99        4.94      3.23 o 
   5   1   8       12.36        8.20      9.19 o 
   6   1   8      146.67      145.71     18.18 o 
  -7   2   8        2.55       -8.23      9.95 o 
  -6   2   8       39.46       26.92      5.30 o 
  -5   2   8      327.71      315.98     14.34 o 
  -4   2   8      451.55      427.39     11.91 o 
  -3   2   8      592.09      560.58     17.58 o 
  -2   2   8     4259.79     4652.64    109.01 o 
  -1   2   8      309.19      343.46      9.81 o 
   0   2   8       31.13       33.50      3.11 o 
   1   2   8      362.56      388.62     10.11 o 
   2   2   8      356.61      389.60      9.61 o 
   3   2   8      266.32      260.80      7.57 o 
   4   2   8      192.40      186.27      5.49 o 
   5   2   8        1.03        3.59      1.66 o 
   6   2   8       14.06       23.52     12.88 o 
  -7   3   8        2.21       18.40     15.69 o 
  -6   3   8      119.95      115.11      8.60 o 
  -5   3   8       89.68       75.95      5.32 o 
  -4   3   8       14.99       15.91      5.27 o 
  -3   3   8       94.45      113.96     13.16 o 
  -2   3   8       18.58       16.21      2.82 o 
  -1   3   8        0.10        1.46      5.57 o 
   0   3   8      503.72      546.93     13.44 o 
   1   3   8       53.27       61.37      3.73 o 
   2   3   8      301.90      343.46     10.07 o 
   3   3   8      355.29      360.42      9.63 o 
   4   3   8      125.01      121.23      4.62 o 
   5   3   8      119.02      106.78      7.16 o 
   6   3   8       22.86       32.76     14.13 o 
  -7   4   8        0.23        8.04      8.80 o 
  -6   4   8        0.77        3.57      5.73 o 
  -5   4   8      303.96      317.40     10.93 o 
  -4   4   8        1.15        7.69      4.51 o 
  -3   4   8       60.58       64.75      4.19 o 
  -2   4   8      278.41      285.55      7.66 o 
  -1   4   8      582.22      497.70     22.68 o 
   0   4   8      468.90      511.10     17.53 o 
   1   4   8        5.61        0.65      2.46 o 
   2   4   8      556.96      592.10     21.36 o 
   3   4   8      102.12      110.57      4.80 o 
   4   4   8       38.95       36.64      2.39 o 
   5   4   8        0.61        4.95      5.67 o 
   6   4   8       12.55        4.95     14.65 o 
  -7   5   8        1.97        2.85      9.21 o 
  -6   5   8      254.96      278.60     16.48 o 
  -5   5   8       19.82       22.32      4.53 o 
  -4   5   8       23.25       27.36      4.15 o 
  -3   5   8       55.50       61.31      4.36 o 
  -2   5   8      324.97      351.47      9.18 o 
  -1   5   8        0.95        8.44      6.98 o 
   0   5   8      442.05      418.69     12.85 o 
   1   5   8      447.49      423.07     14.28 o 
   2   5   8       90.63       79.58      8.07 o 
   3   5   8      472.75      467.61     13.93 o 
   4   5   8        8.69       -5.45      6.19 o 
   5   5   8       11.17       10.45      7.96 o 
   6   5   8        6.06      -15.42     15.97 o 
  -7   6   8        6.07       14.35      9.26 o 
  -6   6   8        0.32        8.70     12.19 o 
  -5   6   8      340.47      365.75     28.54 o 
  -4   6   8      194.55      185.72      7.95 o 
  -3   6   8        7.76        3.23      5.20 o 
  -2   6   8      386.00      424.64     12.63 o 
  -1   6   8      239.31      266.95      8.74 o 
   0   6   8      877.31      830.50     26.39 o 
   1   6   8       40.15       28.80      3.25 o 
   2   6   8        2.39       -0.48      2.52 o 
   3   6   8      243.88      223.81      7.67 o 
   4   6   8       82.47       78.00      9.48 o 
   5   6   8        0.01       -2.74      6.47 o 
   6   6   8        0.50       -6.69      9.23 o 
  -6   7   8      106.58      105.08     16.81 o 
  -5   7   8        0.66       -3.86      4.58 o 
  -4   7   8       39.12       32.23      4.29 o 
  -3   7   8      339.46      326.99     19.85 o 
  -2   7   8      111.18      102.03     15.59 o 
  -1   7   8      101.10      118.39      5.52 o 
   0   7   8      213.70      195.29      8.25 o 
   1   7   8       59.30       63.38      4.39 o 
   2   7   8       84.28       85.67      6.29 o 
   3   7   8     1587.38     1583.00     40.40 o 
   4   7   8        4.97        4.48      6.94 o 
   5   7   8        0.01       -8.68      8.68 o 
   6   7   8       12.38       28.08     15.72 o 
  -6   8   8       44.48       32.06     12.68 o 
  -5   8   8      463.42      468.28     19.51 o 
  -4   8   8       28.48       32.15      6.68 o 
  -3   8   8      140.85      142.89      6.13 o 
  -2   8   8        7.36       -2.69      3.97 o 
  -1   8   8      270.87      282.06     11.40 o 
   0   8   8      167.00      167.23      7.20 o 
   1   8   8      283.06      300.93     11.43 o 
   2   8   8        3.34        1.02      3.86 o 
   3   8   8      421.68      406.62     25.83 o 
   4   8   8        0.10        8.98     12.49 o 
   5   8   8        7.98       -9.20      9.20 o 
   6   8   8        0.43       27.08     16.91 o 
  -6   9   8       19.77       -0.75     13.48 o 
  -5   9   8        9.30       17.74      6.41 o 
  -4   9   8       94.58      101.42      6.52 o 
  -3   9   8       51.36       53.90      6.58 o 
  -2   9   8       47.93       49.21      4.93 o 
  -1   9   8       90.34       79.30      5.95 o 
   0   9   8        0.52        5.29      9.82 o 
   1   9   8       13.16       21.63      4.49 o 
   2   9   8       76.09       64.10      3.73 o 
   3   9   8      149.25      134.36      9.19 o 
   4   9   8        0.01       17.46      8.95 o 
   6   9   8        9.83       39.59     17.46 o 
  -6  10   8       14.50       24.85     15.40 o 
  -5  10   8        4.10        1.14      5.00 o 
  -4  10   8       89.31       82.45     11.48 o 
  -3  10   8       22.71       21.68     16.45 o 
  -2  10   8      132.17      149.46     12.51 o 
  -1  10   8       29.74       23.79      9.40 o 
   0  10   8       61.46       55.79      5.71 o 
   1  10   8      127.44      109.41     10.72 o 
   2  10   8       69.91       68.22      4.37 o 
   3  10   8        7.82        5.49      2.60 o 
   4  10   8       22.12       21.94     14.92 o 
   5  10   8        3.60        8.70     14.43 o 
  -6  11   8       54.65       56.36     16.56 o 
  -5  11   8       97.36       76.67     11.86 o 
  -4  11   8       70.65       72.49      7.40 o 
  -3  11   8        1.89        7.96      5.10 o 
  -2  11   8      269.30      282.98     11.24 o 
  -1  11   8        3.04       10.92      4.81 o 
   0  11   8      484.69      492.27     21.76 o 
   1  11   8       94.55      119.73      6.82 o 
   2  11   8       27.35       23.33      6.43 o 
   3  11   8       27.39       25.11      3.29 o 
   4  11   8      191.67      179.69     19.03 o 
   5  11   8        0.06       42.63     13.38 o 
  -6  12   8       27.24       30.12     19.90 o 
  -5  12   8        3.46       17.46     15.94 o 
  -4  12   8      140.31      130.97      9.40 o 
  -3  12   8      217.21      207.15     12.40 o 
  -2  12   8       94.82       89.44     16.10 o 
  -1  12   8       65.54       61.26      5.95 o 
   0  12   8      270.35      242.82     10.78 o 
   1  12   8      652.84      605.31     48.90 o 
   2  12   8       28.43       30.97      4.97 o 
   3  12   8        5.48        5.97      3.23 o 
   4  12   8       39.62       23.60     13.95 o 
   5  12   8       56.15       81.08     18.75 o 
  -5  13   8        1.10      -11.71     13.70 o 
  -4  13   8      105.18      102.27     10.32 o 
  -3  13   8       95.07       80.42     16.69 o 
  -2  13   8        1.25        0.10      5.24 o 
  -1  13   8      471.81      469.08     19.04 o 
   0  13   8       34.04       33.16      6.60 o 
   1  13   8      248.46      204.88     11.49 o 
   2  13   8       12.15       17.95      6.12 o 
   3  13   8       12.40       15.92      4.78 o 
   4  13   8       67.38       94.39     16.54 o 
   5  13   8       37.73       34.79     17.68 o 
  -5  14   8        7.74        1.24     14.97 o 
  -4  14   8      102.88       62.02     10.18 o 
  -3  14   8        2.56        0.73      6.85 o 
  -2  14   8      433.03      405.72     19.06 o 
  -1  14   8      129.86      108.63     31.51 o 
   0  14   8       13.11        5.65      5.95 o 
   1  14   8       14.54        0.82      5.53 o 
   2  14   8       40.54       38.73      6.76 o 
   3  14   8        6.27        3.95      5.70 o 
   4  14   8       77.14       99.34     27.98 o 
  -5  15   8       16.97       53.55     19.62 o 
  -4  15   8        5.01        9.94      7.49 o 
  -3  15   8       84.31       89.14     14.41 o 
  -2  15   8      265.18      253.48     42.22 o 
  -1  15   8       61.71       66.75     14.04 o 
   0  15   8       72.01       71.39     17.15 o 
   1  15   8      132.12      119.25     10.23 o 
   2  15   8      251.26      228.22     21.44 o 
   3  15   8        0.87      -10.15     13.88 o 
   4  15   8        2.18       -3.01     15.49 o 
  -4  16   8       26.83       27.03     10.13 o 
  -3  16   8       26.34       33.79      8.65 o 
  -2  16   8       53.25       83.47     13.57 o 
  -1  16   8       11.93       10.29     10.63 o 
   0  16   8       90.66       77.82     14.24 o 
   1  16   8        1.65        9.16      9.50 o 
   2  16   8        0.04       11.71      7.44 o 
   3  16   8       13.27       38.23     21.44 o 
   4  16   8       29.90       24.67     17.24 o 
  -4  17   8       10.19       -3.46     28.30 o 
  -3  17   8      107.09      119.22     28.65 o 
  -2  17   8       31.48       15.88     13.43 o 
  -1  17   8      201.17      199.70     19.03 o 
   0  17   8      115.71       99.56     13.32 o 
   1  17   8        4.90       11.65      7.41 o 
   2  17   8        1.90        0.00      2.49 o 
   3  17   8        0.00      -13.38     23.08 o 
  -3  18   8       23.04       30.62     12.54 o 
  -2  18   8        1.18        2.32     16.15 o 
  -1  18   8        6.88       40.25     13.78 o 
   0  18   8       31.46       31.73     11.68 o 
   1  18   8        6.51        8.98     10.50 o 
   2  18   8       16.82       30.82     11.74 o 
   3  18   8        4.07        9.45     18.93 o 
  -3  19   8        2.22       12.43     12.92 o 
  -2  19   8       10.36       18.61     24.59 o 
  -1  19   8       24.14       19.69     31.84 o 
   0  19   8       54.17       63.12     35.50 o 
   1  19   8       54.10       32.06     10.89 o 
   2  19   8        6.87       40.19     25.79 o 
  -2  20   8        3.16       12.75     14.14 o 
  -1  20   8       47.55       35.73     10.30 o 
   0  20   8        7.00       18.40     15.15 o 
   1  20   8      171.74      204.14     20.74 o 
  -7   1   9        2.10       10.64     10.92 o 
  -6   1   9        1.78        3.36      4.47 o 
  -5   1   9      277.68      256.99      8.58 o 
  -4   1   9      491.28      517.35     13.24 o 
  -3   1   9       55.68       63.54      4.74 o 
  -2   1   9      988.38      989.20     21.10 o 
  -1   1   9     1865.06     1876.48     48.58 o 
   0   1   9       68.21       71.35      7.80 o 
   1   1   9        0.01        1.66      2.23 o 
   2   1   9      213.77      227.11      7.83 o 
   3   1   9       22.29       20.19      2.66 o 
   4   1   9        8.98        4.48      2.80 o 
   5   1   9      133.51      112.87     11.47 o 
   6   1   9        5.57        3.73     22.19 o 
  -7   2   9       20.28       24.85     13.21 o 
  -6   2   9      106.10      115.43     11.19 o 
  -5   2   9       73.44       62.03      5.26 o 
  -4   2   9       65.17       58.15     12.32 o 
  -3   2   9      658.05      678.92     18.56 o 
  -2   2   9        0.03        1.11      3.75 o 
  -1   2   9      168.69      193.60     10.84 o 
   0   2   9     1735.87     1914.79     37.11 o 
   1   2   9      150.47      139.38      5.46 o 
   2   2   9       77.61       71.63      3.87 o 
   3   2   9       69.46       72.84      3.42 o 
   4   2   9        1.41        3.23      1.80 o 
   5   2   9        0.01        1.87      2.82 o 
   6   2   9        0.57      -10.68     22.98 o 
  -7   3   9        8.75       19.35     12.21 o 
  -6   3   9        3.55       -3.73      5.83 o 
  -5   3   9       16.99       17.52      3.68 o 
  -4   3   9      287.54      261.56      9.74 o 
  -3   3   9      473.61      479.07     17.34 o 
  -2   3   9      502.33      526.62     12.67 o 
  -1   3   9        8.83       12.53      4.46 o 
   0   3   9      226.48      224.69     10.53 o 
   1   3   9      282.71      294.00      7.79 o 
   2   3   9        2.35        5.68      3.99 o 
   3   3   9        0.42       -1.75      2.48 o 
   4   3   9      118.00      101.78      5.30 o 
   5   3   9        1.77       11.46     16.29 o 
   6   3   9       58.30       67.77     20.25 o 
  -7   4   9        4.80        8.27     11.77 o 
  -6   4   9       41.45       34.37      7.98 o 
  -5   4   9       48.46       42.41      4.56 o 
  -4   4   9      521.33      550.62     17.80 o 
  -3   4   9       45.12       49.37      4.38 o 
  -2   4   9        2.28        1.70      5.96 o 
  -1   4   9        8.93        5.13      3.58 o 
   0   4   9       93.15       96.88      6.02 o 
   1   4   9       64.64       72.32      7.08 o 
   2   4   9      391.98      398.83     14.17 o 
   3   4   9        1.97       -1.45      2.18 o 
   4   4   9       25.85       29.63      2.87 o 
   5   4   9        4.92        3.71      4.97 o 
   6   4   9        8.38       -5.22     16.96 o 
  -7   5   9        5.74       10.41      8.79 o 
  -6   5   9        0.30        3.75     10.09 o 
  -5   5   9       26.09       39.30     15.76 o 
  -4   5   9      799.53      813.52     24.15 o 
  -3   5   9      155.34      141.83     15.07 o 
  -2   5   9      101.10       99.37      5.15 o 
  -1   5   9       14.01       21.85      4.34 o 
   0   5   9      365.17      410.73     25.24 o 
   1   5   9      220.49      238.12      7.28 o 
   2   5   9       11.62        5.70      3.47 o 
   3   5   9        0.11        2.18      2.16 o 
   4   5   9        0.39       -1.78      2.10 o 
   5   5   9        2.28        4.20      5.25 o 
   6   5   9       22.25       46.86     18.55 o 
  -6   6   9       44.23       20.24     20.71 o 
  -5   6   9       62.44       70.14      7.18 o 
  -4   6   9       61.84       53.54     10.35 o 
  -3   6   9      197.74      184.08      6.88 o 
  -2   6   9      109.33       97.90      6.69 o 
  -1   6   9        1.92       -0.84      3.80 o 
   0   6   9      784.19      803.40     23.36 o 
   1   6   9       45.08       52.92      3.61 o 
   2   6   9      360.87      399.24     11.36 o 
   3   6   9      320.84      316.10     12.85 o 
   4   6   9      113.42      119.78      9.33 o 
   5   6   9       44.84       75.24     17.78 o 
   6   6   9       22.76       21.22     20.62 o 
  -6   7   9       73.23       85.71     21.31 o 
  -5   7   9       26.01       23.83      6.33 o 
  -4   7   9        2.87       -3.48      3.69 o 
  -3   7   9       67.66       55.95      7.98 o 
  -2   7   9      385.06      370.50     12.18 o 
  -1   7   9      254.11      230.10     25.41 o 
   0   7   9       72.33       68.36      5.60 o 
   1   7   9        9.24       16.35      3.61 o 
   2   7   9       51.39       47.11      7.49 o 
   3   7   9      287.65      293.83      9.47 o 
   4   7   9       60.25       73.32     11.07 o 
   5   7   9       18.47       40.99      9.30 o 
   6   7   9      120.04      143.66     16.64 o 
  -6   8   9        0.92       12.93     15.42 o 
  -5   8   9       17.29       12.49      6.23 o 
  -4   8   9      291.55      299.04     11.37 o 
  -3   8   9      163.45      149.53      6.76 o 
  -2   8   9      885.05      893.49     26.47 o 
  -1   8   9       60.38       54.62      5.43 o 
   0   8   9       57.87       55.82      6.35 o 
   1   8   9       66.11       72.23      9.81 o 
   2   8   9        6.90        7.26      4.95 o 
   3   8   9       63.97       58.80      3.97 o 
   4   8   9       29.86       25.14     11.71 o 
   5   8   9        3.76        4.20      9.70 o 
   6   8   9       16.00       31.16     16.02 o 
  -6   9   9      122.69      136.57     26.54 o 
  -5   9   9        1.80        1.22      7.41 o 
  -4   9   9      195.19      200.35      9.40 o 
  -3   9   9      895.78      881.98     26.00 o 
  -2   9   9       52.33       56.87     13.57 o 
  -1   9   9       13.29       15.74      4.26 o 
   0   9   9      559.35      628.80     20.69 o 
   1   9   9        5.75        6.15      3.90 o 
   2   9   9        9.58        4.49      3.48 o 
   3   9   9       60.46       65.96      5.16 o 
   4   9   9        8.93       -6.22      9.90 o 
   5   9   9      110.45       98.09     21.24 o 
  -6  10   9        1.94       -7.19     18.60 o 
  -5  10   9       12.79       13.61     11.71 o 
  -4  10   9       14.74       15.79      7.32 o 
  -3  10   9       25.83       29.26      5.41 o 
  -2  10   9        0.07       -4.37      4.37 o 
  -1  10   9       46.39       63.22     27.93 o 
   0  10   9       39.96       39.17      4.55 o 
   1  10   9      486.72      524.20     20.34 o 
   2  10   9      172.10      167.19      7.51 o 
   3  10   9        0.51       -1.62      3.04 o 
   4  10   9      122.96      161.96     18.88 o 
   5  10   9       37.82       32.41     15.45 o 
  -6  11   9        8.38       24.85     24.67 o 
  -5  11   9        8.31       12.84      7.83 o 
  -4  11   9       33.79       43.30      9.95 o 
  -3  11   9      154.34      125.41      7.69 o 
  -2  11   9      202.49      213.62      9.70 o 
  -1  11   9      175.22      154.90      8.45 o 
   0  11   9       80.11       76.86      8.84 o 
   1  11   9        0.06       11.49      4.36 o 
   2  11   9      204.98      172.36      9.78 o 
   3  11   9       11.15       14.32      3.73 o 
   4  11   9       20.48        7.96     11.66 o 
   5  11   9       53.33       39.99     13.75 o 
  -5  12   9        7.87       52.40     22.38 o 
  -4  12   9        8.11        0.25     11.04 o 
  -3  12   9      436.64      453.97     18.69 o 
  -2  12   9        0.04       -4.51      6.30 o 
  -1  12   9      144.30      166.66     12.34 o 
   0  12   9       61.43       70.19      6.05 o 
   1  12   9      214.56      203.14     16.44 o 
   2  12   9       68.50       66.05      6.81 o 
   3  12   9        0.28        1.45     11.83 o 
   4  12   9        0.17       13.73     12.16 o 
   5  12   9        3.93       17.21     13.21 o 
  -5  13   9       19.54       49.92     18.06 o 
  -4  13   9       26.68       41.37      9.93 o 
  -3  13   9        0.32       -3.19      6.00 o 
  -2  13   9      162.08      168.09     10.88 o 
  -1  13   9      138.20      149.46     32.42 o 
   0  13   9        0.55       -4.32     17.80 o 
   1  13   9      171.38      136.02     10.52 o 
   2  13   9       11.10        7.83      5.52 o 
   3  13   9       28.87       47.28      6.52 o 
   4  13   9        9.71       -6.44     18.65 o 
   5  13   9       72.28       77.45     25.27 o 
  -5  14   9       22.21       39.00     18.70 o 
  -4  14   9       41.14       49.20     17.88 o 
  -3  14   9        0.34        3.08     23.22 o 
  -2  14   9        6.25        2.65     11.19 o 
  -1  14   9        0.02       -8.20      8.20 o 
   0  14   9        0.13       -1.54      8.21 o 
   1  14   9       38.90       35.24      6.55 o 
   2  14   9       88.51       75.48      7.37 o 
   3  14   9       66.15       87.17      8.26 o 
   4  14   9       97.91      104.11     18.98 o 
  -5  15   9        0.13        5.22     18.90 o 
  -4  15   9      137.52      149.93     30.96 o 
  -3  15   9        2.02       10.25      9.37 o 
  -2  15   9       90.41       87.37     10.15 o 
  -1  15   9        8.78        3.89      9.81 o 
   0  15   9       40.01       43.98     10.80 o 
   1  15   9        0.10       -3.29      5.99 o 
   2  15   9        1.06       -4.90      5.76 o 
   3  15   9       21.41       22.83     14.62 o 
   4  15   9        0.08       14.92     17.68 o 
  -4  16   9       16.19       46.20     32.02 o 
  -3  16   9       15.87       17.03     24.47 o 
  -2  16   9       13.59       34.80     10.87 o 
  -1  16   9        4.22       24.57     10.30 o 
   0  16   9       25.81       24.90      9.73 o 
   1  16   9       10.22       21.21      7.85 o 
   2  16   9       20.83       33.16      9.10 o 
   3  16   9       27.00       19.65     16.91 o 
   4  16   9       23.46        9.95     18.70 o 
  -4  17   9        0.55       10.97     26.11 o 
  -3  17   9      145.48      189.84     16.21 o 
  -2  17   9       40.06       56.27     11.79 o 
  -1  17   9        2.29       20.30     16.78 o 
   0  17   9        1.56        1.62      9.15 o 
   1  17   9        0.91        6.49     11.46 o 
   2  17   9      112.56      123.96     14.05 o 
   3  17   9        2.71       16.94     17.66 o 
  -3  18   9        6.73       25.50     20.28 o 
  -2  18   9        1.96        6.47     12.11 o 
  -1  18   9        8.36       -9.42     10.67 o 
   0  18   9        6.76       11.35     12.68 o 
   1  18   9        0.02      -26.44     29.61 o 
   2  18   9        8.00       31.16     11.61 o 
   3  18   9       28.81       43.25     20.94 o 
  -2  19   9       15.79      -12.28     14.40 o 
  -1  19   9        1.90        3.39     11.47 o 
   0  19   9       76.35      109.70     18.95 o 
   1  19   9        1.77       12.49     10.69 o 
   2  19   9        5.02       14.45     17.38 o 
  -1  20   9        1.92       13.87     10.96 o 
   0  20   9        5.56       -8.70     12.66 o 
   1  20   9        3.52        6.94     14.13 o 
  -6   0  10       36.06       55.16      8.68 o 
  -5   0  10      140.15      152.88      8.58 o 
  -4   0  10      733.03      723.85     25.47 o 
  -3   0  10       49.94       46.41      4.73 o 
  -2   0  10     2448.29     2530.92     84.09 o 
  -1   0  10     7799.04     8450.54    263.86 o 
   0   0  10      362.86      411.97     21.12 o 
   1   0  10     2354.79     2481.97     64.42 o 
   2   0  10      115.62      122.91      6.99 o 
   3   0  10      164.51      158.38      7.54 o 
   4   0  10      256.56      274.73     13.08 o 
   5   0  10       61.31       47.06      7.14 o 
   6   0  10       63.19       71.73     22.71 o 
  -7   1  10        9.72       14.20     14.38 o 
  -6   1  10        2.72        1.95      5.90 o 
  -5   1  10      217.18      216.58      8.57 o 
  -4   1  10      371.58      371.05     14.54 o 
  -3   1  10      311.80      296.48     15.36 o 
  -2   1  10      682.02      738.11     17.50 o 
  -1   1  10       31.40       49.07      8.15 o 
   0   1  10      214.70      207.65      6.66 o 
   1   1  10      138.15      133.56      4.51 o 
   2   1  10      143.51      136.48      7.91 o 
   3   1  10      269.72      270.65      9.85 o 
   4   1  10      112.15      111.04     14.03 o 
   5   1  10       11.05        2.61      4.21 o 
   6   1  10        0.78       -8.93     14.36 o 
  -7   2  10        0.00        2.74      9.45 o 
  -6   2  10       22.73       28.17     11.14 o 
  -5   2  10       46.75       44.85      9.40 o 
  -4   2  10      371.09      343.40     19.40 o 
  -3   2  10        0.70        9.30     13.16 o 
  -2   2  10      713.17      689.20     19.08 o 
  -1   2  10        8.29       22.12     12.81 o 
   0   2  10      596.68      617.25     28.02 o 
   1   2  10      299.37      297.43     10.96 o 
   2   2  10        0.02       -2.73      2.73 o 
   3   2  10        0.89       -1.49      2.07 o 
   4   2  10      150.44      154.56     13.90 o 
   5   2  10        2.04       -5.40     14.01 o 
   6   2  10        1.71      -11.77     13.63 o 
  -7   3  10       13.84       25.62     11.49 o 
  -6   3  10       48.53       63.12      7.25 o 
  -5   3  10       30.00       26.28      4.72 o 
  -4   3  10      675.73      674.55     22.53 o 
  -3   3  10      113.81      106.99      6.08 o 
  -2   3  10      411.44      415.63     13.53 o 
  -1   3  10      111.93      127.30     10.56 o 
   0   3  10     1398.78     1381.75     28.73 o 
   1   3  10       71.41       66.87      4.92 o 
   2   3  10      187.66      175.63      9.61 o 
   3   3  10        4.36        5.56      3.15 o 
   4   3  10       53.79       45.81      3.44 o 
   5   3  10        6.26        3.81     10.56 o 
   6   3  10        6.47        1.96     15.37 o 
  -7   4  10        0.09       -8.30      8.52 o 
  -6   4  10       47.46       52.48     18.88 o 
  -5   4  10       55.98       66.86      5.94 o 
  -4   4  10      521.67      548.53     19.66 o 
  -3   4  10      830.85      806.36     24.38 o 
  -2   4  10      140.64      145.90      5.67 o 
  -1   4  10     1505.15     1552.01     46.53 o 
   0   4  10        9.45        4.24      3.59 o 
   1   4  10      251.99      287.33      8.54 o 
   2   4  10        6.59        7.36      2.70 o 
   3   4  10      293.79      289.61     10.99 o 
   4   4  10       99.85       91.62      5.19 o 
   5   4  10       50.16       66.73      9.80 o 
   6   4  10       53.08       79.39     18.26 o 
  -6   5  10        2.00       -0.60      2.43 o 
  -5   5  10       43.05       38.78      7.57 o 
  -4   5  10        4.36       -3.05      4.70 o 
  -3   5  10       13.31        9.86      2.88 o 
  -2   5  10      163.67      153.21      5.90 o 
  -1   5  10        0.74       -0.65      5.15 o 
   0   5  10      148.36      163.45      6.95 o 
   1   5  10       28.73       26.38      3.29 o 
   2   5  10       69.35       73.42      4.40 o 
   3   5  10       53.87       66.79      4.62 o 
   4   5  10       17.67       15.73      3.32 o 
   5   5  10        0.53        1.47      7.16 o 
   6   5  10        0.70        0.99     14.60 o 
  -6   6  10        2.18       10.03      8.77 o 
  -5   6  10       30.33       36.61      7.87 o 
  -4   6  10      206.60      200.03     20.32 o 
  -3   6  10      116.13      106.46      5.76 o 
  -2   6  10       55.91       45.92      9.76 o 
  -1   6  10       21.80       22.80      5.36 o 
   0   6  10        0.03        1.86      3.33 o 
   1   6  10      236.23      239.14      8.08 o 
   2   6  10      168.50      152.56     15.74 o 
   3   6  10      159.38      152.00      7.19 o 
   4   6  10        9.32       12.01      2.30 o 
   5   6  10       53.50       78.84     14.85 o 
   6   6  10        2.96       22.68     13.98 o 
  -6   7  10      133.94      117.39     19.47 o 
  -5   7  10        5.54        5.42      6.17 o 
  -4   7  10      114.95       98.80      6.25 o 
  -3   7  10        0.02        0.26      3.61 o 
  -2   7  10       96.07       97.31      5.45 o 
  -1   7  10       21.72       25.11      3.78 o 
   0   7  10      266.50      263.56     10.63 o 
   1   7  10       47.55       59.70      3.74 o 
   2   7  10      242.23      254.84      9.75 o 
   3   7  10       75.05       74.38      4.44 o 
   4   7  10       32.63       26.33      2.90 o 
   5   7  10        0.68       38.60     15.67 o 
   6   7  10        1.69      -19.65     23.63 o 
  -6   8  10       49.07       39.59     18.45 o 
  -5   8  10       28.32       19.11      5.70 o 
  -4   8  10        2.24        5.40      5.60 o 
  -3   8  10        3.09        8.31      4.46 o 
  -2   8  10        2.28        5.22      4.22 o 
  -1   8  10       66.35       79.60      6.07 o 
   0   8  10      161.59      182.32      8.28 o 
   1   8  10       44.22       43.39      4.59 o 
   2   8  10     1252.59     1357.84     42.56 o 
   3   8  10       40.02       34.22      3.41 o 
   4   8  10       58.31       52.40     13.48 o 
   5   8  10       15.75       15.92     10.94 o 
  -6   9  10       30.83       39.59     17.86 o 
  -5   9  10       97.71       95.47     11.89 o 
  -4   9  10       54.68       66.61      5.83 o 
  -3   9  10       40.01       32.70      5.84 o 
  -2   9  10      592.07      596.45     17.95 o 
  -1   9  10       15.10       19.64      4.96 o 
   0   9  10        2.03       -4.19      4.19 o 
   1   9  10        6.75        9.03      3.79 o 
   2   9  10      227.18      195.98      8.91 o 
   3   9  10       24.70       26.41      4.45 o 
   4   9  10      139.74      120.82     16.29 o 
   5   9  10        1.22       -2.74     17.66 o 
  -6  10  10        0.21       10.15     19.90 o 
  -5  10  10       15.61       26.25      9.80 o 
  -4  10  10        0.43        6.08      5.88 o 
  -3  10  10       23.12       30.52     11.79 o 
  -2  10  10      258.12      273.16     16.94 o 
  -1  10  10        0.18        4.63      4.63 o 
   0  10  10        3.58        3.61     11.30 o 
   1  10  10       13.57        8.83      4.43 o 
   2  10  10      123.84      124.51      8.13 o 
   3  10  10        0.81        1.04      7.70 o 
   4  10  10       20.56       22.83     19.60 o 
   5  10  10       16.88       10.97     20.89 o 
  -6  11  10        2.87       16.69     21.14 o 
  -5  11  10        2.64       -3.58      5.49 o 
  -4  11  10       33.27       39.80      8.08 o 
  -3  11  10      403.95      390.17     16.41 o 
  -2  11  10        4.20        9.84      6.61 o 
  -1  11  10      279.28      276.66     11.31 o 
   0  11  10       23.61        9.59      5.05 o 
   1  11  10      204.66      192.45     10.70 o 
   2  11  10        3.47       -2.81      3.56 o 
   3  11  10       53.56       48.60      5.09 o 
   4  11  10        3.39        5.97     11.94 o 
   5  11  10       21.25       39.59     16.86 o 
  -5  12  10       30.06       27.91     20.00 o 
  -4  12  10       49.31       39.11      5.84 o 
  -3  12  10        1.95        2.22     10.93 o 
  -2  12  10        0.35       11.02      8.34 o 
  -1  12  10      779.91      816.29     34.30 o 
   0  12  10       45.81       61.93     20.48 o 
   1  12  10      573.31      533.03     26.39 o 
   2  12  10        0.23        3.90     14.04 o 
   3  12  10       44.00       49.67      9.53 o 
   4  12  10      101.90      114.66     22.28 o 
   5  12  10       30.72       13.98     23.70 o 
  -5  13  10        0.34        3.01     14.23 o 
  -4  13  10       54.75       69.14     17.56 o 
  -3  13  10       61.29       65.51     14.87 o 
  -2  13  10      315.50      344.16     21.35 o 
  -1  13  10       42.02       49.52     11.12 o 
   0  13  10      177.35      154.79     11.88 o 
   1  13  10       33.63       33.38      7.41 o 
   2  13  10      137.56      129.37      9.55 o 
   3  13  10        0.18       -5.85      7.46 o 
   4  13  10        0.16       25.79     15.22 o 
  -5  14  10       34.05       44.72     17.71 o 
  -4  14  10       75.53       67.92     13.64 o 
  -3  14  10       18.42       39.97     10.50 o 
  -2  14  10       90.47       90.76     19.66 o 
  -1  14  10      232.14      213.07     17.08 o 
   0  14  10        0.00       -0.66     12.66 o 
   1  14  10        7.83       16.65     14.41 o 
   2  14  10      109.07       94.06     11.83 o 
   3  14  10        0.39        0.99     19.60 o 
   4  14  10        0.03      -10.64     15.64 o 
  -4  15  10        4.18       -0.17     10.54 o 
  -3  15  10       79.78      106.92     20.10 o 
  -2  15  10       12.59        4.40     11.60 o 
  -1  15  10      330.46      375.19     29.05 o 
   0  15  10      132.19      138.04     11.48 o 
   1  15  10       38.67       19.34     10.16 o 
   2  15  10        1.21       12.65      6.77 o 
   3  15  10        0.96      -12.14     20.12 o 
   4  15  10        0.01       19.35     17.63 o 
  -4  16  10        0.03        9.16     12.63 o 
  -3  16  10       20.82        8.04     13.65 o 
  -2  16  10      143.98      130.96     13.03 o 
  -1  16  10        0.11      -10.57     10.57 o 
   0  16  10       15.83       31.29      9.55 o 
   1  16  10        0.61       20.28     10.67 o 
   2  16  10       16.52       31.87     18.03 o 
   3  16  10      113.15      145.17     29.27 o 
  -3  17  10       31.91       53.10     20.41 o 
  -2  17  10        0.01       13.25      9.36 o 
  -1  17  10       13.50        2.34     10.15 o 
   0  17  10        6.25        6.32     11.60 o 
   1  17  10        9.42       15.51      9.82 o 
   2  17  10       29.86       33.03      7.10 o 
   3  17  10       17.45       33.87     26.07 o 
  -3  18  10        0.17       -1.21     11.93 o 
  -2  18  10      117.96      109.57     22.50 o 
  -1  18  10       13.82       43.39     15.18 o 
   0  18  10        3.90       -2.97      9.23 o 
   1  18  10       14.29       18.05      9.40 o 
   2  18  10       93.88       75.51     21.12 o 
  -2  19  10        0.07       32.78     21.04 o 
  -1  19  10       18.08       19.31     13.88 o 
   0  19  10      110.39       96.48     16.56 o 
   1  19  10       45.99       34.31     28.40 o 
  -1  20  10       10.07      -13.55     15.89 o 
   0  20  10      103.06      111.55     19.89 o 
  -7   1  11        0.18        3.01     14.23 o 
  -6   1  11        1.17        9.53     11.33 o 
  -5   1  11       66.24       50.77      4.73 o 
  -4   1  11      117.22      106.19      5.82 o 
  -3   1  11       75.31       80.85      5.19 o 
  -2   1  11      417.45      430.36     13.46 o 
  -1   1  11       93.02       79.65      6.73 o 
   0   1  11       27.50       25.79      2.49 o 
   1   1  11      351.38      381.50      9.14 o 
   2   1  11        0.47        0.00      4.84 o 
   3   1  11        7.30        7.25      3.23 o 
   4   1  11      108.30       82.37      4.84 o 
   5   1  11       21.56       28.80      4.83 o 
   6   1  11        0.98       -2.28     12.34 o 
  -7   2  11        3.59       15.42     11.39 o 
  -6   2  11        3.55       -6.70      6.70 o 
  -5   2  11        6.13       -3.11      6.70 o 
  -4   2  11      356.57      302.60     11.46 o 
  -3   2  11       96.11      110.64      4.94 o 
  -2   2  11      135.48      124.75      4.74 o 
  -1   2  11        0.02        5.34      4.04 o 
   0   2  11        0.11       -4.48      4.48 o 
   1   2  11       52.02       50.43      8.41 o 
   2   2  11       44.43       41.96      3.63 o 
   3   2  11        1.84        9.14      2.84 o 
   4   2  11       51.19       52.30      7.88 o 
   5   2  11       26.03       27.32      9.84 o 
   6   2  11        2.49      -14.87     14.87 o 
  -6   3  11       26.81       16.00     11.08 o 
  -5   3  11       17.28       27.59      7.86 o 
  -4   3  11        2.70        0.89      3.58 o 
  -3   3  11      179.22      178.46      7.97 o 
  -2   3  11        3.13        0.29      2.31 o 
  -1   3  11        6.17       14.84      2.76 o 
   0   3  11      665.65      742.14     17.30 o 
   1   3  11        0.71        0.48      5.11 o 
   2   3  11       31.17       28.89      5.47 o 
   3   3  11       16.86        9.89      3.61 o 
   4   3  11        1.35       -2.00      2.81 o 
   5   3  11        0.55       -4.20      7.19 o 
   6   3  11        1.41       15.42     18.21 o 
  -6   4  11        2.76        7.77      5.41 o 
  -5   4  11        1.08       -1.95      3.98 o 
  -4   4  11      156.46      132.59      8.60 o 
  -3   4  11      361.31      353.40     19.24 o 
  -2   4  11        1.57       -0.98      2.39 o 
  -1   4  11        2.15        5.48     15.05 o 
   0   4  11        0.15       -3.37      3.37 o 
   1   4  11      471.12      475.06     12.03 o 
   2   4  11        6.73        3.80      3.05 o 
   3   4  11        3.86        2.06      3.26 o 
   4   4  11        0.80        5.17      2.87 o 
   5   4  11        2.23       -8.43      8.43 o 
   6   4  11        0.17       -0.99     15.87 o 
  -6   5  11        0.17        8.08     10.31 o 
  -5   5  11        2.06       -4.19      6.81 o 
  -4   5  11       15.07       12.67      8.00 o 
  -3   5  11      676.34      664.74     22.08 o 
  -2   5  11      259.44      253.28      8.05 o 
  -1   5  11      401.17      421.37     13.73 o 
   0   5  11       35.47       40.45      6.95 o 
   1   5  11      146.14      160.11      5.94 o 
   2   5  11       46.10       34.13      3.93 o 
   3   5  11       16.09       22.52      4.19 o 
   4   5  11        4.05        8.20      2.75 o 
   5   5  11       23.29        8.43      9.70 o 
   6   5  11        3.76      -23.30     23.30 o 
  -6   6  11      282.76      271.04     21.26 o 
  -5   6  11      346.89      385.10     17.24 o 
  -4   6  11      409.23      404.17     17.33 o 
  -3   6  11      154.90      157.30      7.36 o 
  -2   6  11      249.25      225.48      8.24 o 
  -1   6  11      816.85      841.23     24.89 o 
   0   6  11      207.76      222.74     12.70 o 
   1   6  11      179.13      158.99      6.87 o 
   2   6  11      161.57      169.35      7.48 o 
   3   6  11      401.13      431.85     16.04 o 
   4   6  11       75.68       50.37      6.67 o 
   5   6  11       26.97        6.22     14.92 o 
  -6   7  11       13.73       32.06     14.48 o 
  -5   7  11        0.99       10.65      7.30 o 
  -4   7  11      251.43      282.46     14.02 o 
  -3   7  11      865.10      869.15     26.16 o 
  -2   7  11        0.46        2.43      4.96 o 
  -1   7  11      166.69      162.27      8.23 o 
   0   7  11      574.94      616.60     19.05 o 
   1   7  11       50.75       43.66      8.00 o 
   2   7  11      428.36      432.26     15.58 o 
   3   7  11      336.32      316.20     14.40 o 
   4   7  11       69.21       72.93     15.64 o 
   5   7  11        9.99       30.64     17.46 o 
  -6   8  11        6.61        1.47     15.10 o 
  -5   8  11       22.50       26.93      8.98 o 
  -4   8  11        2.30        4.58      3.99 o 
  -3   8  11        2.58       10.69      9.05 o 
  -2   8  11     1827.92     1938.25     53.01 o 
  -1   8  11      140.93      157.68      7.97 o 
   0   8  11        1.67       -4.04      4.04 o 
   1   8  11        1.36       13.98      3.52 o 
   2   8  11        0.04       -3.41      3.41 o 
   3   8  11       46.62       34.66      6.06 o 
   4   8  11       37.51       47.70     12.63 o 
   5   8  11       46.49       53.77     17.11 o 
  -6   9  11       67.26       54.47     16.07 o 
  -5   9  11       29.64       21.40     13.13 o 
  -4   9  11        1.55       -0.83      4.58 o 
  -3   9  11      405.32      382.88     16.73 o 
  -2   9  11       12.69       12.96      9.82 o 
  -1   9  11       45.19       50.11      6.65 o 
   0   9  11       74.78       87.70      8.84 o 
   1   9  11       48.19       42.39      6.64 o 
   2   9  11       17.19        5.73      3.99 o 
   3   9  11       69.01       55.26      5.39 o 
   4   9  11       22.67       27.91     14.50 o 
   5   9  11       10.76       -4.20     15.64 o 
  -6  10  11        0.02        1.47     17.04 o 
  -5  10  11       17.79       24.41      7.43 o 
  -4  10  11        0.41        2.11      5.21 o 
  -3  10  11       22.52       24.53      4.83 o 
  -2  10  11      751.26      767.66     28.95 o 
  -1  10  11      213.43      199.72      9.44 o 
   0  10  11      100.54      101.72      7.19 o 
   1  10  11      401.59      374.67     27.51 o 
   2  10  11        0.36        5.88      9.30 o 
   3  10  11       12.11        8.43      3.56 o 
   4  10  11      127.75       88.64     18.11 o 
   5  10  11        0.00      -11.94     20.15 o 
  -5  11  11       72.10       82.02     12.50 o 
  -4  11  11       95.13       91.61      7.45 o 
  -3  11  11      321.55      332.44     14.73 o 
  -2  11  11      556.02      599.86     39.11 o 
  -1  11  11        1.70       -1.34      5.28 o 
   0  11  11        7.04       18.42      7.19 o 
   1  11  11       19.04       34.92     21.54 o 
   2  11  11      103.15       91.96      7.82 o 
   3  11  11        6.31       -1.95      5.45 o 
   4  11  11       91.19      121.17     20.49 o 
   5  11  11        1.78       14.45     15.22 o 
  -5  12  11        0.59      -23.60     23.60 o 
  -4  12  11       37.14       61.99     10.84 o 
  -3  12  11       82.27       68.63      7.30 o 
  -2  12  11     1100.84     1213.31     53.33 o 
  -1  12  11        0.00       -0.06     15.45 o 
   0  12  11        2.04       12.86      7.59 o 
   1  12  11      141.74      131.04     14.62 o 
   2  12  11       95.35       77.36      7.29 o 
   3  12  11       28.22       29.22      8.83 o 
   4  12  11        0.31        0.75     13.73 o 
  -5  13  11       50.38       55.41     20.67 o 
  -4  13  11       12.89        8.03     19.90 o 
  -3  13  11       28.77       14.11     19.00 o 
  -2  13  11       16.02       21.81     10.05 o 
  -1  13  11      314.80      318.17     36.90 o 
   0  13  11       23.47       26.93      9.65 o 
   1  13  11        0.59       -5.23      5.23 o 
   2  13  11       13.53        4.15      6.44 o 
   3  13  11       63.32       70.06     10.32 o 
   4  13  11        1.34       -1.24     14.72 o 
  -5  14  11       25.26       -2.24     17.43 o 
  -4  14  11       76.83       83.81     26.66 o 
  -3  14  11       42.85       35.42     14.56 o 
  -2  14  11      147.42      156.54     15.20 o 
  -1  14  11        0.86       17.44     11.73 o 
   0  14  11        0.66        0.93      7.16 o 
   1  14  11       12.69       12.68     12.65 o 
   2  14  11        3.08        3.57      8.16 o 
   3  14  11        5.85      -13.63     13.63 o 
   4  14  11       44.12       84.24     20.54 o 
  -4  15  11       10.41       15.62     23.33 o 
  -3  15  11        0.72       10.13     13.22 o 
  -2  15  11       30.82       17.85     10.42 o 
  -1  15  11        0.00        2.92     10.16 o 
   0  15  11       44.83       48.82      9.90 o 
   1  15  11        1.08       51.48     20.37 o 
   2  15  11       23.41       24.47     18.32 o 
   3  15  11       10.90       25.32     15.40 o 
  -4  16  11        0.10        3.83     18.78 o 
  -3  16  11        7.26      -10.21     11.53 o 
  -2  16  11       58.27       43.69     13.62 o 
  -1  16  11       61.14       63.05     11.24 o 
   0  16  11       65.22       72.87     11.15 o 
   1  16  11       51.01       40.32     13.22 o 
   2  16  11       42.65       43.13     12.99 o 
   3  16  11        8.19       33.33     18.38 o 
  -3  17  11       19.35       36.38     30.77 o 
  -2  17  11       27.44       41.74     31.86 o 
  -1  17  11       36.08       60.79     12.82 o 
   0  17  11        0.00       -4.30     11.80 o 
   1  17  11       18.17        7.55     17.26 o 
   2  17  11        6.40        5.88     12.46 o 
   3  17  11       32.52       27.91     22.33 o 
  -3  18  11        4.71        1.92     12.76 o 
  -2  18  11        4.40       -6.94     17.11 o 
  -1  18  11        6.11        6.66     30.13 o 
   0  18  11       30.23       31.73     16.44 o 
   1  18  11        0.27        4.66      9.79 o 
   2  18  11        8.06       47.28     25.17 o 
  -2  19  11        8.67       -1.65     15.17 o 
  -1  19  11      109.10      136.71     17.67 o 
   0  19  11        0.90        5.52     10.41 o 
   1  19  11        7.50        4.02     26.50 o 
  -6   0  12       33.69       37.63     15.47 o 
  -5   0  12       32.38       33.33     11.64 o 
  -4   0  12        2.55       17.61      8.46 o 
  -3   0  12      611.89      561.09     28.40 o 
  -2   0  12      584.64      590.62     24.52 o 
  -1   0  12      165.87      160.77     11.19 o 
   0   0  12       68.89       55.16      7.26 o 
   1   0  12      203.80      241.30      8.83 o 
   2   0  12      214.82      205.96      9.95 o 
   3   0  12       33.47       30.64      5.25 o 
   4   0  12       83.95       82.80      6.59 o 
   5   0  12        1.53        6.94      4.97 o 
   6   0  12       54.03      -10.97     25.69 o 
  -6   1  12        3.95        9.65      5.94 o 
  -5   1  12       29.94       18.35      5.08 o 
  -4   1  12       13.01       11.47      3.86 o 
  -3   1  12      303.62      281.32      9.77 o 
  -2   1  12     1087.30     1149.95     33.23 o 
  -1   1  12      193.65      184.11      8.92 o 
   0   1  12        8.54       12.31      2.32 o 
   1   1  12       94.91      102.39      5.25 o 
   2   1  12       40.95       31.90      3.54 o 
   3   1  12        8.30       15.57      3.36 o 
   4   1  12       96.02       82.81      4.87 o 
   5   1  12       53.40       59.91      8.74 o 
   6   1  12       52.20       50.48     14.17 o 
  -6   2  12       14.53       22.81      5.57 o 
  -5   2  12       15.38        6.40      4.18 o 
  -4   2  12       43.31       35.72      4.27 o 
  -3   2  12        6.86        7.52      3.86 o 
  -2   2  12       81.70       75.31      9.45 o 
  -1   2  12      200.79      214.06      9.29 o 
   0   2  12        7.16        8.09      2.24 o 
   1   2  12      193.99      213.86      7.93 o 
   2   2  12      237.72      255.35      8.96 o 
   3   2  12       39.26       32.05      3.58 o 
   4   2  12       39.04       45.78      5.61 o 
   5   2  12      113.19      124.17     10.37 o 
   6   2  12        2.00       18.40     25.57 o 
  -6   3  12        0.16       -0.55     13.70 o 
  -5   3  12        3.71        2.33      3.88 o 
  -4   3  12      182.77      162.80     11.86 o 
  -3   3  12        3.10        5.15      2.77 o 
  -2   3  12      675.10      696.37     23.35 o 
  -1   3  12      820.36      874.84     19.64 o 
   0   3  12      225.86      218.76      8.83 o 
   1   3  12      142.01      160.91      9.53 o 
   2   3  12       29.11       25.51      4.75 o 
   3   3  12       10.39       11.78      3.41 o 
   4   3  12       21.60       17.58      3.68 o 
   5   3  12       27.16       41.81     10.00 o 
   6   3  12       15.28       34.22     19.92 o 
  -6   4  12        0.19        4.53      7.82 o 
  -5   4  12       72.47       84.54      6.76 o 
  -4   4  12        0.87       -4.87      5.73 o 
  -3   4  12      319.11      310.73     11.19 o 
  -2   4  12        3.13        0.98      2.23 o 
  -1   4  12       14.49        8.98      5.05 o 
   0   4  12       56.13       61.30      4.28 o 
   1   4  12        0.43        2.96      3.44 o 
   2   4  12       24.77       22.01      4.29 o 
   3   4  12        0.03        5.12      3.04 o 
   4   4  12        0.58        0.39      2.27 o 
   5   4  12       12.12        8.70      6.69 o 
  -6   5  12      113.98      144.35     15.52 o 
  -5   5  12       24.55       27.32      6.09 o 
  -4   5  12      117.69       89.74      7.60 o 
  -3   5  12     2296.94     2412.67     67.91 o 
  -2   5  12       97.93      101.94      4.74 o 
  -1   5  12      886.93      895.92     24.45 o 
   0   5  12      231.38      241.97      8.60 o 
   1   5  12       32.44       40.68      3.90 o 
   2   5  12      179.54      171.47      8.32 o 
   3   5  12      250.62      261.10     12.11 o 
   4   5  12       42.03       46.46      5.96 o 
   5   5  12      134.51      130.72     15.87 o 
  -6   6  12        1.36        1.44      9.34 o 
  -5   6  12       45.09       46.34     10.82 o 
  -4   6  12      102.21      124.21     11.52 o 
  -3   6  12       45.40       28.30      6.83 o 
  -2   6  12      289.09      273.50     13.62 o 
  -1   6  12      310.01      306.16     12.49 o 
   0   6  12      111.83      124.47      5.92 o 
   1   6  12      159.33      144.20      7.16 o 
   2   6  12       87.38       86.53      8.13 o 
   3   6  12       35.63       33.89      4.28 o 
   4   6  12        0.86       -1.06      3.93 o 
   5   6  12       20.47       35.72     10.17 o 
  -6   7  12       49.06       43.94     19.16 o 
  -5   7  12        6.10       -4.29     10.45 o 
  -4   7  12       27.90       32.31      7.18 o 
  -3   7  12      214.56      209.08      9.93 o 
  -2   7  12       54.32       60.01      5.59 o 
  -1   7  12      352.30      341.36     14.80 o 
   0   7  12       33.27       38.05     10.16 o 
   1   7  12      438.19      428.80     14.88 o 
   2   7  12      147.03      147.13      6.65 o 
   3   7  12      261.44      240.44     13.00 o 
   4   7  12        0.94        4.62      3.74 o 
   5   7  12        1.11       28.40     10.77 o 
  -6   8  12       24.95       29.60     14.43 o 
  -5   8  12       45.31       51.18     13.95 o 
  -4   8  12       17.53       18.50      5.72 o 
  -3   8  12      209.99      215.72      9.42 o 
  -2   8  12      210.80      200.93     18.23 o 
  -1   8  12       50.22       45.56      6.93 o 
   0   8  12       33.82       41.69      5.98 o 
   1   8  12       78.38       76.80     17.98 o 
   2   8  12        3.56       11.66      3.75 o 
   3   8  12       86.23       92.50      6.96 o 
   4   8  12        4.80      -10.67     10.67 o 
   5   8  12       33.77       23.60     14.70 o 
  -6   9  12        6.13       13.98     13.90 o 
  -5   9  12        1.87       20.36     11.07 o 
  -4   9  12        0.17        1.59     13.19 o 
  -3   9  12       53.50       47.39     12.90 o 
  -2   9  12      257.95      278.14     36.42 o 
  -1   9  12      115.97       98.26     11.70 o 
   0   9  12      283.62      274.65     12.74 o 
   1   9  12      120.31      119.64      6.88 o 
   2   9  12       34.16       33.81     15.83 o 
   3   9  12       28.29       17.72      8.59 o 
   4   9  12        2.31        9.18     13.65 o 
   5   9  12        7.05      -12.49     12.49 o 
  -5  10  12       12.11       28.08     18.43 o 
  -4  10  12       75.87       51.05      7.51 o 
  -3  10  12       31.61       27.70      6.52 o 
  -2  10  12       27.15       17.44      6.44 o 
  -1  10  12       42.85       35.94      5.84 o 
   0  10  12       14.88       12.08      6.67 o 
   1  10  12        0.10        0.40      5.45 o 
   2  10  12      138.63      120.67      7.40 o 
   3  10  12       74.61       82.42     11.29 o 
   4  10  12       75.10       37.83     15.12 o 
   5  10  12        5.87       24.05     14.23 o 
  -5  11  12        1.97       11.68     12.95 o 
  -4  11  12       17.42       33.44     10.00 o 
  -3  11  12       41.35       25.07     16.15 o 
  -2  11  12       58.52       44.56     10.31 o 
  -1  11  12       15.98       36.92     11.86 o 
   0  11  12       26.98       27.74      7.36 o 
   1  11  12       12.45        9.74      4.99 o 
   2  11  12      280.06      247.02     14.61 o 
   3  11  12        1.12        9.65      8.46 o 
   4  11  12       18.64       25.32     21.59 o 
  -5  12  12       30.24       45.34     21.89 o 
  -4  12  12       16.89        5.55      8.67 o 
  -3  12  12       11.68       14.22      6.56 o 
  -2  12  12        5.05        2.90      9.12 o 
  -1  12  12       53.76       59.76     10.19 o 
   0  12  12       32.48       41.78     29.29 o 
   1  12  12        0.58        5.01     10.43 o 
   2  12  12        0.54       -2.37      4.79 o 
   3  12  12        0.73        8.33     21.86 o 
   4  12  12        0.19        8.98     13.70 o 
  -5  13  12       11.80        9.95     17.41 o 
  -4  13  12       12.12       22.70     23.02 o 
  -3  13  12       15.92       11.80      8.80 o 
  -2  13  12      563.14      654.86     30.49 o 
  -1  13  12       15.01       23.55     10.14 o 
   0  13  12       10.57       20.52      9.48 o 
   1  13  12      133.06      111.43     10.02 o 
   2  13  12        2.02       -3.10      6.95 o 
   3  13  12       13.11       50.81     15.97 o 
   4  13  12       39.85       73.07     22.66 o 
  -4  14  12        2.70       -1.33     10.94 o 
  -3  14  12       17.60        8.88     28.25 o 
  -2  14  12        8.15       -9.14      9.14 o 
  -1  14  12        0.46       17.83     11.33 o 
   0  14  12       40.76       28.26      9.44 o 
   1  14  12       10.37       -3.89     25.23 o 
   2  14  12        0.79        9.84      7.31 o 
   3  14  12        0.41      -10.97     15.67 o 
   4  14  12       12.99        9.95     18.21 o 
  -4  15  12       24.57       28.25     12.78 o 
  -3  15  12       50.93       66.57     10.39 o 
  -2  15  12      204.49      174.76     15.57 o 
  -1  15  12      403.23      450.83     27.43 o 
   0  15  12      121.09      147.29     15.08 o 
   1  15  12        5.79       -9.29      9.29 o 
   2  15  12        6.34        3.71     10.07 o 
   3  15  12        5.30       27.58     14.90 o 
  -4  16  12       19.74       20.49     11.78 o 
  -3  16  12       67.01       74.29     23.04 o 
  -2  16  12        3.07       17.80     10.98 o 
  -1  16  12       35.59       54.14     13.61 o 
   0  16  12       17.11        7.11      8.52 o 
   1  16  12        6.50        2.74     11.28 o 
   2  16  12        1.20       -0.58      9.77 o 
   3  16  12       44.28       42.01     18.60 o 
  -3  17  12        0.02        4.19     14.70 o 
  -2  17  12       56.21       27.34     14.39 o 
  -1  17  12       10.32        4.92     10.73 o 
   0  17  12       84.21      101.30     16.59 o 
   1  17  12        8.23       -1.84     16.56 o 
   2  17  12        4.58       18.95     17.16 o 
  -2  18  12        8.99        5.85     15.19 o 
  -1  18  12        4.69       15.79     13.82 o 
   0  18  12        5.03       15.75     34.71 o 
   1  18  12       16.46       11.50     10.47 o 
  -1  19  12        9.90       -9.96      9.96 o 
   0  19  12      102.96      107.73     17.79 o 
  -6   1  13       70.32       76.16     12.73 o 
  -5   1  13       63.59       59.42      7.31 o 
  -4   1  13       34.50       28.70      5.87 o 
  -3   1  13      437.51      412.79     15.38 o 
  -2   1  13        6.51        9.04      6.72 o 
  -1   1  13      324.47      302.17     15.32 o 
   0   1  13       24.05       24.66      3.95 o 
   1   1  13        5.91        4.81      2.79 o 
   2   1  13      264.80      267.52      9.48 o 
   3   1  13        2.51        0.96      3.33 o 
   4   1  13       28.05       23.52      4.30 o 
   5   1  13        4.57        0.07     10.71 o 
  -6   2  13       11.37       13.37      7.02 o 
  -5   2  13       17.50       -0.04      5.33 o 
  -4   2  13        0.07        0.32      3.53 o 
  -3   2  13      229.27      201.75      8.78 o 
  -2   2  13        0.43        6.63      9.20 o 
  -1   2  13       47.08       45.34      6.14 o 
   0   2  13       11.22       15.81      2.32 o 
   1   2  13        7.85        0.43      5.48 o 
   2   2  13        1.73        0.52      3.30 o 
   3   2  13       78.50       77.47      8.58 o 
   4   2  13       11.98       12.76      3.83 o 
   5   2  13        1.09        3.49      6.28 o 
  -6   3  13        0.37       -1.86     10.46 o 
  -5   3  13       27.69       38.83      7.16 o 
  -4   3  13       12.26       20.22      4.19 o 
  -3   3  13      204.89      190.59      7.85 o 
  -2   3  13      122.38      102.34      6.94 o 
  -1   3  13       33.65       29.74      4.72 o 
   0   3  13      353.87      354.44     13.83 o 
   1   3  13       25.65       27.70      7.06 o 
   2   3  13        8.17       14.08      5.10 o 
   3   3  13        7.70        6.98      3.35 o 
   4   3  13       16.07       20.21     12.07 o 
   5   3  13       15.17       13.16     11.66 o 
  -6   4  13        8.26       35.74     23.29 o 
  -5   4  13        9.29       10.09      4.53 o 
  -4   4  13      211.53      197.39     10.01 o 
  -3   4  13       16.67       21.14     14.24 o 
  -2   4  13      535.36      531.35     18.20 o 
  -1   4  13      201.24      179.53     14.38 o 
   0   4  13        1.42       -2.60      2.60 o 
   1   4  13       77.22       76.25     11.24 o 
   2   4  13      139.17      146.72      7.57 o 
   3   4  13        0.28        1.86      3.59 o 
   4   4  13       17.57       19.94      6.00 o 
   5   4  13       17.19       18.13      7.66 o 
  -6   5  13       11.94        6.32     15.67 o 
  -5   5  13       12.22       25.98     14.18 o 
  -4   5  13        0.67        2.01     12.93 o 
  -3   5  13       45.30       33.82      7.67 o 
  -2   5  13        7.53        4.41      2.54 o 
  -1   5  13       28.37       24.92      5.73 o 
   0   5  13      310.06      279.74     26.99 o 
   1   5  13       41.58       43.28      3.93 o 
   2   5  13       56.95       59.96      5.14 o 
   3   5  13       14.44       15.03      5.12 o 
   4   5  13       36.82       44.26      6.59 o 
   5   5  13       27.01       34.60      9.65 o 
  -6   6  13       12.71        7.39     14.18 o 
  -5   6  13       56.44       54.33      9.58 o 
  -4   6  13       83.91       83.29      9.09 o 
  -3   6  13      139.01      125.28      9.34 o 
  -2   6  13       88.34       81.98      9.31 o 
  -1   6  13     1392.06     1386.26     40.80 o 
   0   6  13      435.53      443.81     14.00 o 
   1   6  13       40.30       44.85      4.59 o 
   2   6  13      789.74      827.24     34.47 o 
   3   6  13        1.23       -0.60      5.07 o 
   4   6  13       17.25       19.71      5.52 o 
   5   6  13        3.51        0.00      2.49 o 
  -6   7  13       80.64       79.23     12.85 o 
  -5   7  13       15.94       10.79     13.52 o 
  -4   7  13       52.60       52.28     21.76 o 
  -3   7  13      182.70      175.96      8.57 o 
  -2   7  13      116.68      110.56      7.04 o 
  -1   7  13      767.71      740.89     27.84 o 
   0   7  13      266.25      244.78     12.05 o 
   1   7  13        0.00        4.28      3.46 o 
   2   7  13        2.82        5.95      4.84 o 
   3   7  13      621.83      617.60     29.98 o 
   4   7  13       38.02       50.81     13.26 o 
   5   7  13        9.93        5.45     10.67 o 
  -6   8  13       16.20       33.33     17.66 o 
  -5   8  13       27.29       36.86      7.89 o 
  -4   8  13       42.80       67.22     12.40 o 
  -3   8  13       24.26       27.43      5.28 o 
  -2   8  13      166.70      153.19     11.58 o 
  -1   8  13      212.95      225.59     11.52 o 
   0   8  13        5.78       -1.52      2.87 o 
   1   8  13       44.20       45.41      6.91 o 
   2   8  13        0.01        1.17      3.87 o 
   3   8  13        5.00        5.61      4.71 o 
   4   8  13        5.88      -17.86     17.86 o 
   5   8  13        0.97       -3.23     11.69 o 
  -5   9  13        0.07       -8.11      8.11 o 
  -4   9  13        1.17        5.27      4.88 o 
  -3   9  13       32.20       44.81     11.98 o 
  -2   9  13      988.71      941.02     48.62 o 
  -1   9  13     1072.73     1169.07     44.02 o 
   0   9  13       60.57       52.78      7.39 o 
   1   9  13        0.60        4.85      4.09 o 
   2   9  13        5.75       11.33      7.32 o 
   3   9  13       14.98       18.01      7.13 o 
   4   9  13       18.37       40.59     18.68 o 
   5   9  13        0.88       13.73     14.50 o 
  -5  10  13       97.71       96.75     17.36 o 
  -4  10  13       49.02       54.16     10.22 o 
  -3  10  13       62.33       61.77      7.99 o 
  -2  10  13      322.78      283.30     17.19 o 
  -1  10  13      615.22      580.28     28.02 o 
   0  10  13        1.33        6.00      6.93 o 
   1  10  13        0.86        2.71      4.43 o 
   2  10  13      281.21      243.99     13.56 o 
   3  10  13        2.73        7.67      7.25 o 
   4  10  13       46.79       41.61     13.43 o 
  -5  11  13       79.50      101.10     15.50 o 
  -4  11  13        1.41       15.96     13.54 o 
  -3  11  13       90.90       78.73      8.66 o 
  -2  11  13      520.87      561.88     28.05 o 
  -1  11  13      343.43      384.24     22.85 o 
   0  11  13       35.91       44.76     10.91 o 
   1  11  13        0.06        1.86      4.62 o 
   2  11  13       30.14       22.81     11.91 o 
   3  11  13       37.68       31.30      8.33 o 
   4  11  13        0.20        0.50     13.28 o 
  -5  12  13       32.81       24.85     15.40 o 
  -4  12  13        0.39        5.37      8.47 o 
  -3  12  13        8.75       -2.15     15.89 o 
  -2  12  13        2.05       12.82      9.21 o 
  -1  12  13        4.28       -6.97      9.11 o 
   0  12  13        5.95       -6.79      7.37 o 
   1  12  13        2.49       10.36      5.05 o 
   2  12  13        0.41        8.96      5.36 o 
   3  12  13        0.16        9.95     15.92 o 
   4  12  13        0.09       39.99     23.53 o 
  -4  13  13        1.01       -0.89     12.16 o 
  -3  13  13        4.80       11.76      9.48 o 
  -2  13  13        6.82       40.19     21.19 o 
  -1  13  13      113.55       98.99     12.15 o 
   0  13  13        0.25       -1.84     10.21 o 
   1  13  13       42.02       42.51      9.69 o 
   2  13  13        2.01        6.51     19.91 o 
   3  13  13       20.72       40.99     16.96 o 
   4  13  13        0.27       12.14     15.94 o 
  -4  14  13        1.78       12.21     10.81 o 
  -3  14  13      269.20      285.14     20.69 o 
  -2  14  13       92.15       64.28     13.73 o 
  -1  14  13      374.40      377.58     23.79 o 
   0  14  13      174.94      175.79     40.45 o 
   1  14  13       24.54       52.71      9.78 o 
   2  14  13       61.16       42.63      9.71 o 
   3  14  13       38.83      106.37     24.72 o 
  -4  15  13        0.05       -3.16     14.77 o 
  -3  15  13       41.48       39.99     11.60 o 
  -2  15  13       34.12       25.60     13.08 o 
  -1  15  13        3.38       11.75     12.54 o 
   0  15  13       31.62       56.02     12.89 o 
   1  15  13        8.25       -4.11     16.20 o 
   2  15  13        2.08        6.76      7.63 o 
   3  15  13       76.13       68.82     25.37 o 
  -3  16  13        1.64       16.53     14.15 o 
  -2  16  13        0.08       -0.09     19.51 o 
  -1  16  13       14.05       21.39     12.35 o 
   0  16  13       12.48        7.04      9.89 o 
   1  16  13        6.52        0.81     13.95 o 
   2  16  13        0.63        5.55     13.10 o 
  -3  17  13        0.61        1.70     10.69 o 
  -2  17  13        8.85      -11.02     11.02 o 
  -1  17  13        0.06       -5.94     11.39 o 
   0  17  13        0.07        8.65     18.06 o 
   1  17  13        4.45       19.23     19.61 o 
   2  17  13       10.42       46.21     27.43 o 
  -2  18  13        5.13       10.42     21.99 o 
  -1  18  13        0.42       15.95     16.94 o 
   0  18  13        9.14       -5.55     14.76 o 
   1  18  13       22.66       25.25     20.62 o 
  -6   0  14        0.33       -0.50     14.50 o 
  -5   0  14       55.33       43.87     16.91 o 
  -4   0  14       90.70       40.19     16.39 o 
  -3   0  14      678.17      722.16     37.31 o 
  -2   0  14     2256.08     2368.58    102.84 o 
  -1   0  14        9.87       -0.50      6.52 o 
   0   0  14      342.22      330.07     18.90 o 
   1   0  14      223.61      215.11     10.17 o 
   2   0  14        2.16        2.49      3.98 o 
   3   0  14       18.53       26.11      5.65 o 
   4   0  14      100.74       85.71     10.79 o 
   5   0  14        0.17      -20.15     20.15 o 
  -6   1  14        9.53       15.15      9.46 o 
  -5   1  14        5.38        6.50     16.44 o 
  -4   1  14       10.26       13.38      9.02 o 
  -3   1  14        7.62        4.34      4.57 o 
  -2   1  14       99.67      107.85      7.17 o 
  -1   1  14       19.81       21.43      5.90 o 
   0   1  14      549.41      553.35     19.62 o 
   1   1  14       17.83       11.42     10.18 o 
   2   1  14       49.82       46.67      4.39 o 
   3   1  14       19.77       21.95      3.91 o 
   4   1  14        8.48        5.39      5.10 o 
   5   1  14       43.97       42.48     12.19 o 
  -6   2  14       11.53       25.87      9.23 o 
  -5   2  14       38.19       26.99      6.83 o 
  -4   2  14       37.69       42.28     14.36 o 
  -3   2  14       15.88       32.50      7.12 o 
  -2   2  14      232.61      260.47     12.74 o 
  -1   2  14       70.31       63.51      5.92 o 
   0   2  14       86.62      106.07      5.10 o 
   1   2  14      447.96      434.93     15.27 o 
   2   2  14        6.67        6.51      3.56 o 
   3   2  14        2.79        4.87      5.20 o 
   4   2  14        0.03       -5.05      5.05 o 
   5   2  14        0.15        1.77     17.46 o 
  -6   3  14        7.89       14.40      8.56 o 
  -5   3  14        7.77       21.92     23.30 o 
  -4   3  14       77.29       80.69      6.42 o 
  -3   3  14      234.41      199.21     31.21 o 
  -2   3  14        1.33        0.56      2.31 o 
  -1   3  14        7.61        1.95      4.64 o 
   0   3  14     1198.67     1277.57     37.36 o 
   1   3  14       99.16       93.79      5.42 o 
   2   3  14        0.07        1.74      5.99 o 
   3   3  14       50.97       52.63      7.88 o 
   4   3  14       57.39       66.98      9.00 o 
   5   3  14        5.17        8.43      9.15 o 
  -6   4  14        3.14       11.56     15.06 o 
  -5   4  14       20.29       26.37      6.62 o 
  -4   4  14        5.87        7.09     16.38 o 
  -3   4  14      166.86      169.05      9.16 o 
  -2   4  14       47.30       47.57      5.91 o 
  -1   4  14       61.65       74.42      6.46 o 
   0   4  14      187.70      194.50      9.00 o 
   1   4  14      421.34      458.70     17.55 o 
   2   4  14        6.95        9.75      4.51 o 
   3   4  14        0.11        8.18      7.82 o 
   4   4  14      103.03      113.64      8.57 o 
   5   4  14       19.16       -7.66      7.66 o 
  -6   5  14       11.93       21.80     14.60 o 
  -5   5  14        2.89       -5.06      5.06 o 
  -4   5  14        3.67        9.79      8.72 o 
  -3   5  14       25.90        5.96      7.08 o 
  -2   5  14       10.68       11.87      5.75 o 
  -1   5  14      122.75      128.16      5.60 o 
   0   5  14     1001.87     1084.65     31.64 o 
   1   5  14       16.69       12.60      4.60 o 
   2   5  14        1.38       -0.41      3.87 o 
   3   5  14       22.39       25.26      9.48 o 
   4   5  14       18.32       28.77      6.38 o 
   5   5  14        3.70        8.43      9.43 o 
  -6   6  14       14.19       13.16     15.89 o 
  -5   6  14       14.24       25.00      7.61 o 
  -4   6  14       83.52      123.28     23.66 o 
  -3   6  14       80.81       64.47     10.09 o 
  -2   6  14        1.31        0.61      2.98 o 
  -1   6  14      569.69      594.00     22.14 o 
   0   6  14       52.18       50.88      6.01 o 
   1   6  14        7.15        7.01      3.72 o 
   2   6  14        6.09        4.72      4.65 o 
   3   6  14       35.34       34.08      6.55 o 
   4   6  14        0.60       -3.23     11.17 o 
   5   6  14        0.62       -5.45      9.20 o 
  -6   7  14        4.51        6.69     15.42 o 
  -5   7  14        0.00       -0.22     10.70 o 
  -4   7  14      112.48      102.63     21.25 o 
  -3   7  14       50.33       41.08      6.13 o 
  -2   7  14      388.41      365.80     17.23 o 
  -1   7  14      308.32      363.45     13.85 o 
   0   7  14      284.31      280.99     12.25 o 
   1   7  14       47.84       47.40      4.96 o 
   2   7  14      124.90      133.34      9.17 o 
   3   7  14      182.20      176.44     11.26 o 
   4   7  14        0.04       53.08     18.85 o 
   5   7  14       42.69       30.12     11.42 o 
  -5   8  14        2.29        3.14     11.93 o 
  -4   8  14      301.60      272.13     48.92 o 
  -3   8  14      273.44      272.43     12.48 o 
  -2   8  14        1.80       -4.41     11.97 o 
  -1   8  14       44.54       30.93     11.98 o 
   0   8  14      110.52      109.86      8.38 o 
   1   8  14      154.37      142.51      8.26 o 
   2   8  14      306.63      299.87     13.33 o 
   3   8  14       14.76       16.80      7.67 o 
   4   8  14        0.39      -16.61     16.61 o 
  -5   9  14        1.80       13.47      9.35 o 
  -4   9  14        6.71       25.14     13.46 o 
  -3   9  14        1.47       -6.23      6.23 o 
  -2   9  14       61.64       33.91     12.58 o 
  -1   9  14      182.24      180.99     46.17 o 
   0   9  14       62.03       75.68     20.82 o 
   1   9  14       63.04       58.68     25.78 o 
   2   9  14        6.41        7.75      5.67 o 
   3   9  14        0.18        7.06     14.08 o 
   4   9  14       15.34      -15.92     15.92 o 
  -5  10  14       83.91      113.41     15.37 o 
  -4  10  14       32.09       39.67     12.06 o 
  -3  10  14        0.04        0.58      4.41 o 
  -2  10  14       95.90      143.72     17.82 o 
  -1  10  14       21.51       21.54     21.94 o 
   0  10  14        2.85        2.17      9.22 o 
   1  10  14       58.71       62.24      6.27 o 
   2  10  14       25.87       24.46      5.79 o 
   3  10  14        2.12       -7.23     10.05 o 
   4  10  14        0.03       -4.20     20.12 o 
  -5  11  14        2.98      -12.56     12.56 o 
  -4  11  14       58.82       60.53     10.91 o 
  -3  11  14        0.05        3.03      8.59 o 
  -2  11  14       48.89       46.65     24.55 o 
  -1  11  14        2.15       -0.72      8.70 o 
   0  11  14       20.85       19.12     16.53 o 
   1  11  14        4.79        0.25      6.47 o 
   2  11  14       23.50       17.68      9.18 o 
   3  11  14        1.16       10.41      7.36 o 
   4  11  14       32.00       43.87     15.67 o 
  -5  12  14        5.38       23.90     18.21 o 
  -4  12  14       76.63       91.95     26.91 o 
  -3  12  14       37.77       29.27     10.57 o 
  -2  12  14      123.95      120.72     39.52 o 
  -1  12  14        1.19       -7.69      9.14 o 
   0  12  14      207.06      239.85     15.55 o 
   1  12  14        4.86        0.01     22.35 o 
   2  12  14        1.62        1.16      7.99 o 
   3  12  14       32.27       47.70     17.43 o 
   4  12  14       65.60      123.26     22.76 o 
  -4  13  14       62.78       81.14     20.38 o 
  -3  13  14        1.65       -1.16      8.79 o 
  -2  13  14        0.86      -10.06     14.06 o 
  -1  13  14      178.02      155.79     23.54 o 
   0  13  14      222.31      254.97     22.61 o 
   1  13  14        0.35        9.06      8.48 o 
   2  13  14        9.85        4.31      9.32 o 
   3  13  14        0.19       20.62     22.93 o 
  -4  14  14        6.52       30.93     31.11 o 
  -3  14  14       12.39       29.79     18.54 o 
  -2  14  14       21.01       10.00     10.41 o 
  -1  14  14      150.75      140.72     15.42 o 
   0  14  14        0.54       -8.66      8.66 o 
   1  14  14       79.44      106.40     27.43 o 
   2  14  14        2.71       -0.85     21.63 o 
   3  14  14       27.35       28.08     17.38 o 
  -3  15  14        0.74        0.49      9.69 o 
  -2  15  14        3.62       -2.04     11.24 o 
  -1  15  14       17.77       26.41     11.76 o 
   0  15  14        0.95       13.86     14.92 o 
   1  15  14       96.03      127.00     14.37 o 
   2  15  14       10.93       11.55      9.73 o 
  -3  16  14        4.92        7.62     13.81 o 
  -2  16  14       21.26       20.42     11.90 o 
  -1  16  14        0.67      -14.00     15.03 o 
   0  16  14       56.52       55.45     13.47 o 
   1  16  14       29.19        7.07     13.09 o 
   2  16  14        0.24        6.22     15.64 o 
  -2  17  14       19.72       -8.52     12.97 o 
  -1  17  14        7.56       16.44     22.88 o 
   0  17  14      254.41      246.90     36.86 o 
   1  17  14      104.48      141.88     27.32 o 
  -1  18  14       22.09       19.05     11.01 o 
   0  18  14        0.57        0.00      2.49 o 
  -6   1  15       18.68       -1.71     12.05 o 
  -5   1  15      144.15      160.21     30.22 o 
  -4   1  15        1.22       18.56     11.05 o 
  -3   1  15      139.85      114.40     20.27 o 
  -2   1  15     1465.09     1499.82     52.11 o 
  -1   1  15       48.94       38.69      8.34 o 
   0   1  15      134.24      132.86     27.76 o 
   1   1  15       86.64       84.06      5.29 o 
   2   1  15        7.74        5.55      7.05 o 
   3   1  15      139.50      136.87      6.90 o 
   4   1  15       15.96       20.01      5.48 o 
   5   1  15        0.20       16.79     13.37 o 
  -6   2  15       27.06       26.25     12.36 o 
  -5   2  15       41.16       21.82     12.55 o 
  -4   2  15      108.99      111.02     13.25 o 
  -3   2  15      202.57      213.86     15.26 o 
  -2   2  15        2.43       14.45      8.00 o 
  -1   2  15       27.85       28.40      8.79 o 
   0   2  15      247.74      236.01     16.71 o 
   1   2  15       70.97       72.50      5.16 o 
   2   2  15        8.14        3.16      4.11 o 
   3   2  15       25.22       22.45      5.31 o 
   4   2  15        6.25        6.39      6.80 o 
   5   2  15        0.54      -11.94     18.40 o 
  -6   3  15       17.22       17.46     14.41 o 
  -5   3  15        0.10       15.31      6.14 o 
  -4   3  15       23.28       19.10      6.39 o 
  -3   3  15       91.08      112.56     14.47 o 
  -2   3  15       61.51       60.03      7.23 o 
  -1   3  15       17.07       19.17      5.69 o 
   0   3  15       73.25       72.35      3.81 o 
   1   3  15       14.63       11.84      3.86 o 
   2   3  15      227.89      197.92      8.63 o 
   3   3  15       20.68       15.84      4.45 o 
   4   3  15        7.13       12.41      6.61 o 
   5   3  15        3.00       -0.50     23.78 o 
  -6   4  15       25.64       16.33     10.81 o 
  -5   4  15        0.03       10.36     10.17 o 
  -4   4  15        0.21        2.30      5.20 o 
  -3   4  15      358.18      322.96     15.68 o 
  -2   4  15        8.60        7.00      8.27 o 
  -1   4  15        5.58        2.45      6.09 o 
   0   4  15      418.02      365.02     24.95 o 
   1   4  15      117.02      113.31     16.73 o 
   2   4  15       12.75        9.16      5.45 o 
   3   4  15       19.84       20.92      4.09 o 
   4   4  15        0.09       -3.29      6.17 o 
   5   4  15        6.92       -8.23     14.95 o 
  -6   5  15       11.65       -7.89      9.51 o 
  -5   5  15        0.05        1.04      3.11 o 
  -4   5  15       34.46       21.36     13.31 o 
  -3   5  15       62.24       56.33     28.05 o 
  -2   5  15      112.96       96.49      9.57 o 
  -1   5  15       20.42       21.21     11.84 o 
   0   5  15      431.06      435.45     18.17 o 
   1   5  15       31.08       28.37      6.55 o 
   2   5  15       59.17       66.36      7.64 o 
   3   5  15        2.30        3.51      4.92 o 
   4   5  15        7.15       21.22      8.70 o 
   5   5  15        5.56      -13.70     13.70 o 
  -6   6  15        7.17      -15.42     15.42 o 
  -5   6  15        8.54       -4.84     14.31 o 
  -4   6  15       50.91       32.59     13.90 o 
  -3   6  15        7.08       16.81      8.50 o 
  -2   6  15      701.09      682.63     29.93 o 
  -1   6  15        0.22        2.85      2.86 o 
   0   6  15       89.20       84.25      6.54 o 
   1   6  15       27.79       17.47      5.97 o 
   2   6  15      149.70      155.00     10.07 o 
   3   6  15        1.00        1.86      5.96 o 
   4   6  15        1.73        2.24     12.71 o 
  -5   7  15        1.24        3.23      9.51 o 
  -4   7  15        0.04      -11.14     11.14 o 
  -3   7  15       99.19       97.20     14.71 o 
  -2   7  15        0.02        2.78      9.67 o 
  -1   7  15       98.79       87.26     14.95 o 
   0   7  15      352.77      350.68     16.13 o 
   1   7  15      138.90      159.93     15.93 o 
   2   7  15       41.77       25.17      5.99 o 
   3   7  15        1.81       -2.64      9.81 o 
   4   7  15        2.36      -12.14     13.18 o 
  -5   8  15        5.99       17.44     18.27 o 
  -4   8  15        2.47       -7.37      7.87 o 
  -3   8  15        1.74       -1.29      5.32 o 
  -2   8  15        2.61       -3.66      5.72 o 
  -1   8  15      305.26      313.76     19.80 o 
   0   8  15       10.71       11.12      4.95 o 
   1   8  15       49.44       49.31      6.11 o 
   2   8  15       59.77       52.27      7.29 o 
   3   8  15        4.84       18.35      7.72 o 
   4   8  15        0.51        8.70     13.41 o 
  -5   9  15       21.85       49.99     12.57 o 
  -4   9  15        0.49        6.61      9.29 o 
  -3   9  15        7.61       19.45      9.70 o 
  -2   9  15       36.03       43.55     10.39 o 
  -1   9  15       96.95       83.66     14.00 o 
   0   9  15       31.30       22.11      5.81 o 
   1   9  15       55.65       41.56      7.00 o 
   2   9  15      162.32      178.62      9.82 o 
   3   9  15       12.67       11.11      8.06 o 
   4   9  15        2.12       -5.22     14.20 o 
  -5  10  15       43.00       27.07      9.54 o 
  -4  10  15        0.92       -8.60      8.60 o 
  -3  10  15        2.48        8.81     11.26 o 
  -2  10  15        3.25       28.88     25.88 o 
  -1  10  15       72.00       90.55     14.11 o 
   0  10  15       30.12       44.76      7.13 o 
   1  10  15        5.74        6.03      5.26 o 
   2  10  15       47.18       24.13     10.22 o 
   3  10  15       12.72       19.59      8.65 o 
   4  10  15        0.94       -6.22     13.43 o 
  -5  11  15       11.97       21.62     10.52 o 
  -4  11  15       51.48       76.57     31.65 o 
  -3  11  15        4.84        0.39      9.59 o 
  -2  11  15        3.68       -2.94     15.17 o 
  -1  11  15       94.02       89.31     13.28 o 
   0  11  15      200.34      193.99     26.84 o 
   1  11  15       10.64       20.58     12.16 o 
   2  11  15       60.14       49.47     12.29 o 
   3  11  15        0.00      -13.98     14.50 o 
   4  11  15        0.00       -7.44     20.15 o 
  -4  12  15       33.66       42.94     11.67 o 
  -3  12  15        0.02        0.01      9.18 o 
  -2  12  15       38.94       63.28     14.93 o 
  -1  12  15       39.58       42.69     13.27 o 
   0  12  15        0.32       -0.56      9.45 o 
   1  12  15       42.36       50.46     13.34 o 
   2  12  15        0.01        4.62      7.88 o 
   3  12  15        0.41       14.45     22.19 o 
  -4  13  15        2.18        5.38     23.37 o 
  -3  13  15       34.28       32.51     11.68 o 
  -2  13  15      159.63      154.21     29.92 o 
  -1  13  15       55.46       82.54     16.43 o 
   0  13  15       36.02       18.17     12.47 o 
   1  13  15        0.87       26.49     14.69 o 
   2  13  15        1.40        9.14     11.55 o 
   3  13  15       13.49       57.05     17.63 o 
  -4  14  15       97.62      116.52     16.95 o 
  -3  14  15       12.66       -2.49     11.98 o 
  -2  14  15       50.44       69.52     14.49 o 
  -1  14  15        9.42       10.07     16.40 o 
   0  14  15       30.96       33.97     12.42 o 
   1  14  15      103.14      120.89     15.60 o 
   2  14  15        5.48       17.88     16.07 o 
  -3  15  15        1.84       17.30     37.36 o 
  -2  15  15       42.40       72.13     15.67 o 
  -1  15  15       11.27       10.52     10.95 o 
   0  15  15        0.01        0.99     21.97 o 
   1  15  15        0.00        8.15     15.18 o 
   2  15  15       30.49       61.18     22.71 o 
  -2  16  15        8.18       15.49     13.97 o 
  -1  16  15        7.79        4.12     10.95 o 
   0  16  15        3.04      -12.01     12.01 o 
   1  16  15       63.84       61.59     14.58 o 
  -1  17  15        1.21        4.44     14.70 o 
   0  17  15       40.85       23.33     16.88 o 
  -6   0  16       38.98       68.82     20.67 o 
  -5   0  16       65.60       61.68     19.08 o 
  -4   0  16       14.14      -10.50     10.50 o 
  -3   0  16        4.08       12.71     12.14 o 
  -2   0  16     1132.10     1072.92     68.20 o 
  -1   0  16      398.61      455.29     36.34 o 
   0   0  16      338.11      304.22     23.11 o 
   1   0  16        0.42        7.96      5.70 o 
   2   0  16      491.90      484.69     25.69 o 
   3   0  16        0.23        3.71      6.19 o 
   4   0  16       10.24       28.58     11.12 o 
   5   0  16       30.69       53.32     15.89 o 
  -6   1  16       45.58       73.71     11.52 o 
  -5   1  16       17.15       22.28      9.63 o 
  -4   1  16        5.74       12.36      9.93 o 
  -3   1  16       60.69       32.23     24.78 o 
  -2   1  16        0.87        0.60      9.07 o 
  -1   1  16       34.69       44.66      9.01 o 
   0   1  16        7.38       15.14      6.37 o 
   1   1  16      723.09      708.10     27.81 o 
   2   1  16      248.37      247.94     10.51 o 
   3   1  16        0.22       -2.62      7.71 o 
   4   1  16       14.97        4.00      6.74 o 
   5   1  16       20.37       41.19     23.08 o 
  -6   2  16        0.02       14.01      9.57 o 
  -5   2  16       19.22       27.21     16.66 o 
  -4   2  16        6.08       -1.75      7.78 o 
  -3   2  16      411.20      376.68     24.38 o 
  -2   2  16       48.43       49.28     11.80 o 
  -1   2  16      682.75      656.76     42.58 o 
   0   2  16       39.74       37.01     12.60 o 
   1   2  16      276.61      269.13     12.01 o 
   2   2  16       43.52       34.06      5.58 o 
   3   2  16        2.62        4.37      5.92 o 
   4   2  16       21.38        4.32      6.49 o 
   5   2  16       14.07       20.34     15.22 o 
  -6   3  16        6.91       16.66     11.87 o 
  -5   3  16        0.01      -14.74     21.90 o 
  -4   3  16        3.22        2.26      8.69 o 
  -3   3  16       10.75       13.34     12.91 o 
  -2   3  16      175.62      175.70     40.65 o 
  -1   3  16      126.64      131.16     14.27 o 
   0   3  16      282.46      293.96     15.11 o 
   1   3  16      448.45      452.96     38.08 o 
   2   3  16      113.50      114.61      7.86 o 
   3   3  16      102.23      109.84     20.10 o 
   4   3  16       18.42       23.10      8.72 o 
  -6   4  16        0.14       18.65     18.52 o 
  -5   4  16        3.69       11.50      8.63 o 
  -4   4  16       26.80       30.54      7.35 o 
  -3   4  16       74.37       77.63     10.97 o 
  -2   4  16      384.77      409.14     24.30 o 
  -1   4  16       15.50       19.33     21.02 o 
   0   4  16       35.89       30.89      3.79 o 
   1   4  16      200.43      205.66     15.37 o 
   2   4  16       12.16        6.22      6.09 o 
   3   4  16        0.25        3.89      5.59 o 
   4   4  16       12.84       -4.20      8.93 o 
  -5   5  16       27.28       43.78     10.25 o 
  -4   5  16      155.84      155.59     12.62 o 
  -3   5  16       37.28       42.54      3.64 o 
  -2   5  16       31.28       25.26      9.23 o 
  -1   5  16        3.40       11.76      7.71 o 
   0   5  16       72.67       73.74      8.62 o 
   1   5  16      337.17      328.25     18.22 o 
   2   5  16      101.95      109.54     11.44 o 
   3   5  16       14.58        2.87      5.92 o 
   4   5  16      142.37      119.78     16.56 o 
  -5   6  16        1.42       -6.40     10.21 o 
  -4   6  16        5.90        0.17      9.56 o 
  -3   6  16        5.00        6.95     30.21 o 
  -2   6  16       37.36       31.08      8.31 o 
  -1   6  16       48.85       49.28      9.54 o 
   0   6  16        0.79       -8.42      8.42 o 
   1   6  16       96.42       88.98      8.05 o 
   2   6  16        9.43       -1.11      4.80 o 
   3   6  16        7.13       12.30      8.60 o 
   4   6  16       27.68       -0.50      9.75 o 
  -5   7  16       22.36       19.35     13.82 o 
  -4   7  16      120.88      111.42     14.19 o 
  -3   7  16       81.05       77.97     11.04 o 
  -2   7  16        1.44       -3.24      3.61 o 
  -1   7  16       45.79       47.13      5.41 o 
   0   7  16       16.77       24.15     19.05 o 
   1   7  16       73.76       84.63      9.32 o 
   2   7  16      100.16       92.15      9.04 o 
   3   7  16      107.26       91.48     17.38 o 
   4   7  16       39.11       53.32     11.29 o 
  -5   8  16        5.13       13.83     10.26 o 
  -4   8  16        5.56        6.52     13.18 o 
  -3   8  16       21.55       18.45     10.26 o 
  -2   8  16      138.22      129.95     31.45 o 
  -1   8  16        0.02       13.48      4.47 o 
   0   8  16       46.85       41.91      6.17 o 
   1   8  16       27.78       35.96      7.16 o 
   2   8  16       47.86       30.88     14.13 o 
   3   8  16       19.11       13.18      9.36 o 
   4   8  16       16.74        4.95     14.87 o 
  -5   9  16        6.47        9.60     16.90 o 
  -4   9  16        2.41       39.45     11.44 o 
  -3   9  16        0.32        1.75     24.22 o 
  -2   9  16        2.79       11.37      9.30 o 
  -1   9  16       92.76       75.33     10.64 o 
   0   9  16       27.98       47.88      7.40 o 
   1   9  16        0.01        3.90      8.84 o 
   2   9  16       51.94       78.84     12.32 o 
   3   9  16        8.88       -1.62      6.18 o 
   4   9  16        0.12      -11.94     14.38 o 
  -5  10  16        0.26       -0.95     10.16 o 
  -4  10  16       46.27       65.62     15.52 o 
  -3  10  16       89.67      105.04     14.48 o 
  -2  10  16       69.59       77.45     20.54 o 
  -1  10  16      129.13      110.65     13.05 o 
   0  10  16        8.01       19.84      5.37 o 
   1  10  16       14.08       13.28      6.25 o 
   2  10  16      105.00      100.55     13.51 o 
   3  10  16       21.38       64.44     23.55 o 
  -4  11  16       19.28       18.10     13.25 o 
  -3  11  16        7.14        1.29     11.58 o 
  -2  11  16       10.52        5.05     12.97 o 
  -1  11  16        5.77       12.36      9.37 o 
   0  11  16      202.10      224.83     12.35 o 
   1  11  16        0.96       -6.19      6.19 o 
   2  11  16        3.31       -9.51      9.70 o 
   3  11  16        4.44      -14.92     15.22 o 
  -4  12  16       72.14       63.33     20.26 o 
  -3  12  16       83.07      114.70     21.65 o 
  -2  12  16        5.18       16.12     10.61 o 
  -1  12  16        2.69       -0.35     25.22 o 
   0  12  16        2.43       -0.52     10.08 o 
   1  12  16       10.77       41.59     14.04 o 
   2  12  16        5.75        3.22     11.95 o 
   3  12  16       31.28       49.47     18.63 o 
  -4  13  16        3.70       13.16     10.26 o 
  -3  13  16      160.35      170.54     34.14 o 
  -2  13  16       83.21       81.01     24.88 o 
  -1  13  16       36.06       32.19     11.97 o 
   0  13  16       83.15       76.53     14.74 o 
   1  13  16       19.13       18.53     12.32 o 
   2  13  16        0.48       19.52     11.80 o 
  -3  14  16        0.03        8.21     14.72 o 
  -2  14  16        0.63       12.08     15.88 o 
  -1  14  16       36.35       81.98     34.77 o 
   0  14  16       11.00        2.12     10.61 o 
   1  14  16      112.11      128.71     15.49 o 
   2  14  16       49.08       65.66     36.62 o 
  -3  15  16       36.12        9.62     13.06 o 
  -2  15  16      132.05      121.93     16.89 o 
  -1  15  16        0.88      -11.18     15.74 o 
   0  15  16       19.90       26.86     10.83 o 
   1  15  16       17.57        5.66     10.61 o 
  -2  16  16        0.03        4.68     35.09 o 
  -1  16  16       35.06       35.44     14.64 o 
   0  16  16       41.63       37.74     16.25 o 
   1  16  16        5.75        5.73     11.23 o 
  -5   1  17        5.48       26.94     12.38 o 
  -4   1  17        0.16        3.15     14.90 o 
  -3   1  17        2.77        7.95      9.49 o 
  -2   1  17        0.23        6.53     10.78 o 
  -1   1  17      219.50      225.55     16.48 o 
   0   1  17      128.28      106.62     23.53 o 
   1   1  17      144.65      110.58     32.38 o 
   2   1  17        4.42        6.46     18.93 o 
   3   1  17        9.07        6.06     14.91 o 
   4   1  17        6.49        7.75      6.21 o 
  -5   2  17       50.53       40.63     14.32 o 
  -4   2  17        2.17       -4.26      8.77 o 
  -3   2  17       50.89       26.66     11.13 o 
  -2   2  17      228.61      216.02     14.98 o 
  -1   2  17       25.36       41.51     11.10 o 
   0   2  17       17.85        8.15     10.68 o 
   1   2  17       45.11       48.43      8.29 o 
   2   2  17       46.14       36.39     13.67 o 
   3   2  17      121.20      144.89      9.65 o 
   4   2  17        0.26       -6.69      9.45 o 
  -5   3  17        7.76       23.29     10.51 o 
  -4   3  17        1.43        0.55     18.91 o 
  -3   3  17        0.00        1.81      8.44 o 
  -2   3  17        0.00       -0.57     10.43 o 
  -1   3  17      133.28      100.26     12.89 o 
   0   3  17        0.27        5.19      7.80 o 
   1   3  17      127.96      121.14     13.52 o 
   2   3  17       55.53       60.23     18.19 o 
   3   3  17       42.33       30.75      6.00 o 
   4   3  17       20.24       16.94     10.52 o 
  -5   4  17        1.05       24.09     32.48 o 
  -4   4  17        2.70        6.19      9.47 o 
  -3   4  17       31.11       20.65     17.29 o 
  -2   4  17       34.60       43.87     10.56 o 
  -1   4  17      435.26      373.58     54.80 o 
   0   4  17      108.30      119.22     11.96 o 
   1   4  17       61.24       55.10     12.26 o 
   2   4  17       78.27       80.09      6.49 o 
   3   4  17        1.89        6.38     21.38 o 
   4   4  17        6.85        6.94      9.48 o 
  -5   5  17        8.87       23.67     11.40 o 
  -4   5  17       20.03       19.74     13.44 o 
  -3   5  17        0.07       -7.74      8.10 o 
  -2   5  17       60.18       52.86     12.17 o 
  -1   5  17       95.89       70.44     12.26 o 
   0   5  17        0.40       -2.11      5.70 o 
   1   5  17      129.22      122.89     16.35 o 
   2   5  17        1.23       -1.91      8.67 o 
   3   5  17       38.85       56.39      7.85 o 
   4   5  17        1.23      -10.64     10.92 o 
  -5   6  17       22.33       33.27     16.04 o 
  -4   6  17        1.18       19.68     12.48 o 
  -3   6  17        5.22        3.30      9.84 o 
  -2   6  17       75.38       50.00     11.38 o 
  -1   6  17       14.20       10.69     17.92 o 
   0   6  17       57.44       99.22     12.54 o 
   1   6  17       48.20       67.97     11.87 o 
   2   6  17       15.40        6.56      6.77 o 
   3   6  17        9.35       13.42      7.12 o 
   4   6  17       24.40       15.42     11.39 o 
  -5   7  17       13.57       10.14     13.44 o 
  -4   7  17        5.09       21.80     16.05 o 
  -3   7  17        9.79        3.73     12.05 o 
  -2   7  17        7.21        5.58      9.35 o 
  -1   7  17        9.39       14.36      9.10 o 
   0   7  17        1.06       -8.87      9.47 o 
   1   7  17       12.13        4.39      8.57 o 
   2   7  17        3.93       -8.89     10.12 o 
   3   7  17       50.11       72.60     11.85 o 
   4   7  17        0.86       18.40     14.48 o 
  -5   8  17       38.36       46.97     21.25 o 
  -4   8  17      114.18      116.61     20.05 o 
  -3   8  17       16.15       19.42     14.66 o 
  -2   8  17        9.16       19.32     23.28 o 
  -1   8  17      363.42      374.29     34.37 o 
   0   8  17        8.59       14.63     15.69 o 
   1   8  17       63.92       80.62     34.73 o 
   2   8  17       32.16       30.35      9.52 o 
   3   8  17        0.80        6.73      9.48 o 
   4   8  17       20.69       21.94     13.16 o 
  -4   9  17        7.13        1.61     22.31 o 
  -3   9  17      153.21      181.52     29.65 o 
  -2   9  17       31.69       34.22     11.49 o 
  -1   9  17       79.01       86.59     16.40 o 
   0   9  17      151.10      161.54     14.18 o 
   1   9  17       20.25       17.65      5.76 o 
   2   9  17        0.54       -7.41      7.41 o 
   3   9  17       67.49       86.58     18.78 o 
  -4  10  17       14.20       41.56     10.94 o 
  -3  10  17       18.58       22.53      9.97 o 
  -2  10  17        3.43        5.13     20.39 o 
  -1  10  17       53.55       65.23     12.58 o 
   0  10  17        1.77        3.18      9.44 o 
   1  10  17        3.60       -3.22     11.52 o 
   2  10  17       29.93       35.96     11.72 o 
   3  10  17        0.09       18.13     15.72 o 
  -4  11  17       17.17       19.24     11.39 o 
  -3  11  17       12.86       21.38     14.41 o 
  -2  11  17       19.84       37.30     12.92 o 
  -1  11  17        2.13        8.74     12.80 o 
   0  11  17       35.90       31.33     20.23 o 
   1  11  17        3.10       -3.81     18.88 o 
   2  11  17        1.61       -4.73     16.78 o 
   3  11  17       34.35       32.06     18.21 o 
  -4  12  17       42.71       36.90     12.04 o 
  -3  12  17       60.10       61.82     16.06 o 
  -2  12  17       14.15       39.00     20.89 o 
  -1  12  17       12.16       11.00     12.30 o 
   0  12  17       55.82       52.01     14.50 o 
   1  12  17       13.23       18.30     10.52 o 
   2  12  17        9.99       10.56     17.12 o 
  -3  13  17       37.56       74.61     22.72 o 
  -2  13  17       27.11        3.11     10.69 o 
  -1  13  17       13.84       15.73     12.72 o 
   0  13  17       23.77       48.55     13.46 o 
   1  13  17        2.03       -0.33      9.50 o 
   2  13  17        0.31      -11.66     11.66 o 
  -3  14  17      222.53      206.83     23.75 o 
  -2  14  17       11.37        1.08     12.17 o 
  -1  14  17       58.35       82.76     16.94 o 
   0  14  17      105.99      156.00     26.76 o 
   1  14  17       11.57       14.42     10.21 o 
  -2  15  17       51.89       41.74     15.17 o 
  -1  15  17       28.92       32.91     11.98 o 
   0  15  17        8.72       16.87     11.55 o 
   1  15  17       48.01       43.05     19.65 o 
  -5   0  18        1.20        6.69     12.63 o 
  -4   0  18        6.88       30.29     18.58 o 
  -3   0  18      247.69      193.92     24.15 o 
  -2   0  18      133.06      130.72     18.75 o 
  -1   0  18      102.58       74.96     15.02 o 
   0   0  18       90.78       67.77     13.51 o 
   1   0  18        5.57       15.67     16.12 o 
   2   0  18      178.25      169.70     20.97 o 
   3   0  18       22.42       33.13     13.98 o 
   4   0  18        0.00       20.20     16.86 o 
  -5   1  18        9.93       10.01     11.73 o 
  -4   1  18       72.38       55.55     10.41 o 
  -3   1  18       45.16       44.63     14.04 o 
  -2   1  18       53.68       44.12     11.17 o 
  -1   1  18      113.75      110.82     19.40 o 
   0   1  18      293.78      264.86     20.09 o 
   1   1  18       61.62       41.13      8.76 o 
   2   1  18       58.48       81.55     17.41 o 
   3   1  18      107.41       97.68     26.92 o 
   4   1  18        6.78       21.22      9.15 o 
  -5   2  18       16.13       24.94     11.95 o 
  -4   2  18       16.81        9.01     10.42 o 
  -3   2  18      147.46      146.94     13.32 o 
  -2   2  18        3.91       13.86     19.37 o 
  -1   2  18      189.21      191.94     24.09 o 
   0   2  18       19.71       18.34      9.91 o 
   1   2  18        2.52       13.38     15.79 o 
   2   2  18      269.72      296.09     13.61 o 
   3   2  18        5.93        0.88     14.28 o 
   4   2  18        8.95       11.17      8.66 o 
  -5   3  18       36.07       50.27     12.58 o 
  -4   3  18        4.66       10.05     11.16 o 
  -3   3  18       69.22       69.06     13.89 o 
  -2   3  18        0.48       -8.09      8.09 o 
  -1   3  18        3.73       12.97      8.46 o 
   0   3  18        0.13       -0.71      8.92 o 
   1   3  18       13.92       13.00     15.77 o 
   2   3  18       19.20       29.37      7.32 o 
   3   3  18        3.93        5.38      8.10 o 
   4   3  18        0.21       31.51     11.52 o 
  -5   4  18       10.21       20.41      9.73 o 
  -4   4  18        0.06       -5.13     12.71 o 
  -3   4  18       53.80       51.29     12.36 o 
  -2   4  18       61.12       42.42     18.49 o 
  -1   4  18       23.03       16.35     10.03 o 
   0   4  18        2.36        5.88      8.38 o 
   1   4  18       13.52       18.67      5.76 o 
   2   4  18       37.34       27.25     15.30 o 
   3   4  18        2.25       16.96      7.37 o 
   4   4  18        3.06        5.22     14.43 o 
  -5   5  18        1.95       -1.41     13.87 o 
  -4   5  18       19.75        9.42      9.03 o 
  -3   5  18       12.45        7.42      8.66 o 
  -2   5  18        9.32       -5.78     22.47 o 
  -1   5  18        1.45       21.78      9.36 o 
   0   5  18       65.24       80.99      9.92 o 
   1   5  18       38.24       36.43      6.19 o 
   2   5  18       47.49       42.87      9.36 o 
   3   5  18       54.15       56.47      8.71 o 
   4   5  18       12.60       16.69     12.76 o 
  -5   6  18        2.67        1.56     12.06 o 
  -4   6  18       17.04       -7.61     29.10 o 
  -3   6  18       21.67        0.96     15.30 o 
  -2   6  18      259.77      277.73     37.44 o 
  -1   6  18       36.87       35.07     11.66 o 
   0   6  18        2.71       19.41     14.08 o 
   1   6  18       27.27       27.38     20.78 o 
   2   6  18        0.29        1.44      6.48 o 
   3   6  18        1.62       -2.26     12.05 o 
  -5   7  18        9.88       -4.72     16.43 o 
  -4   7  18        0.22        5.66     19.52 o 
  -3   7  18       10.95       17.91     19.91 o 
  -2   7  18       69.61       38.46     14.18 o 
  -1   7  18       13.28       26.89     14.55 o 
   0   7  18       19.50       15.88     12.34 o 
   1   7  18      135.74      148.00     30.58 o 
   2   7  18      124.40      120.29     16.12 o 
   3   7  18        0.32       -2.77     13.42 o 
  -4   8  18       55.26       53.69     38.56 o 
  -3   8  18       65.19       61.92     10.99 o 
  -2   8  18        5.55       25.30     11.30 o 
  -1   8  18        2.37        7.09     12.61 o 
   0   8  18        0.05        5.64     11.94 o 
   1   8  18       88.79      109.57     14.93 o 
   2   8  18      114.12       88.83     15.38 o 
   3   8  18        1.17        2.24     21.69 o 
  -4   9  18        0.07        4.71     12.42 o 
  -3   9  18       45.70       80.23     15.28 o 
  -2   9  18        4.01       15.26     13.03 o 
  -1   9  18       15.59       25.86     13.56 o 
   0   9  18        1.44        2.62     10.37 o 
   1   9  18       26.08       26.07     15.25 o 
   2   9  18        3.00       13.69     10.36 o 
   3   9  18        0.84       26.44     22.21 o 
  -4  10  18        2.57       -2.98     14.43 o 
  -3  10  18       86.18      117.49     17.19 o 
  -2  10  18        0.75      -12.05     15.61 o 
  -1  10  18        2.10       -1.72     19.47 o 
   0  10  18        0.19       -2.27      9.08 o 
   1  10  18        1.18        8.69     13.12 o 
   2  10  18        0.05        8.13     11.17 o 
   3  10  18       21.12        9.65     22.04 o 
  -4  11  18        6.05      -16.11     18.67 o 
  -3  11  18        5.91        5.38     11.35 o 
  -2  11  18        2.02        5.55     14.52 o 
  -1  11  18        2.52       22.64     12.51 o 
   0  11  18        2.60        1.48     27.07 o 
   1  11  18        5.31      -10.54     17.78 o 
   2  11  18        3.67       13.26     25.52 o 
  -3  12  18       61.75       76.52     18.60 o 
  -2  12  18       61.61       81.19     15.63 o 
  -1  12  18        3.93       10.01     15.67 o 
   0  12  18       16.65       22.30     19.28 o 
   1  12  18       51.57       47.67     13.53 o 
   2  12  18       24.10       36.40     11.32 o 
  -3  13  18        0.03      -12.92     16.90 o 
  -2  13  18       56.87       75.29     14.88 o 
  -1  13  18       12.59       12.68     13.73 o 
   0  13  18        6.36        3.92     17.27 o 
   1  13  18       10.16      -13.77     13.77 o 
  -2  14  18        5.38       -4.05     17.30 o 
  -1  14  18        3.88       -2.69      9.95 o 
   0  14  18        3.40       -9.88     10.54 o 
   1  14  18        8.60        7.63     14.66 o 
  -5   1  19       78.57       92.79     15.61 o 
  -4   1  19      170.64      175.19     22.57 o 
  -3   1  19      249.19      198.87     25.33 o 
  -2   1  19      229.79      188.89     29.97 o 
  -1   1  19      305.12      347.29     23.13 o 
   0   1  19       88.27      124.30     15.77 o 
   1   1  19       32.70       50.77     14.22 o 
   2   1  19       27.66       32.28     13.44 o 
   3   1  19       59.18       35.24     11.59 o 
  -5   2  19        0.84       -0.58      9.68 o 
  -4   2  19        1.61       18.17     19.40 o 
  -3   2  19       11.36        9.98     11.13 o 
  -2   2  19        1.62        9.65     11.60 o 
  -1   2  19       20.58       21.90     12.77 o 
   0   2  19        6.29       15.33     13.12 o 
   1   2  19       45.17       21.77     11.68 o 
   2   2  19       29.92       38.69      7.37 o 
   3   2  19       27.10       32.13     16.18 o 
  -5   3  19        0.30       -3.46     12.82 o 
  -4   3  19       34.37       33.73     12.31 o 
  -3   3  19       14.98       -8.71      8.71 o 
  -2   3  19        3.22        7.29     10.56 o 
  -1   3  19      331.41      313.01     23.63 o 
   0   3  19        0.28       -7.62     20.53 o 
   1   3  19       20.98        9.34      5.39 o 
   2   3  19       16.13       22.02     32.37 o 
   3   3  19        7.52        8.12      9.45 o 
  -5   4  19       59.78       76.99     19.54 o 
  -4   4  19       51.72       90.34     24.24 o 
  -3   4  19       21.73       18.53     13.38 o 
  -2   4  19        3.23       -1.52     17.43 o 
  -1   4  19        0.13       25.45     16.30 o 
   0   4  19       39.33       62.20     12.58 o 
   1   4  19       19.58       24.25      5.91 o 
   2   4  19       35.39       30.98     22.27 o 
   3   4  19        3.99        1.65      7.31 o 
  -5   5  19        6.52       11.94     14.69 o 
  -4   5  19        0.00       -4.01     10.70 o 
  -3   5  19       12.08       17.92      9.93 o 
  -2   5  19       43.95       57.24     10.11 o 
  -1   5  19        5.84        1.08      8.85 o 
   0   5  19       63.83       44.30     11.96 o 
   1   5  19        1.25        3.33      8.33 o 
   2   5  19        4.60       10.60      9.21 o 
   3   5  19        0.37       -0.76     16.00 o 
  -4   6  19       74.62       99.22     15.64 o 
  -3   6  19        1.50       -7.50      9.73 o 
  -2   6  19       25.41       15.26     13.15 o 
  -1   6  19        0.51       -1.58     17.25 o 
   0   6  19       58.58       62.79     19.56 o 
   1   6  19        3.93        4.71      6.01 o 
   2   6  19       25.37       20.61      6.78 o 
   3   6  19       26.64       18.70      7.01 o 
  -4   7  19       31.48       18.01     11.54 o 
  -3   7  19        1.62        4.12     12.21 o 
  -2   7  19        3.88        7.28     25.39 o 
  -1   7  19       38.38       25.95     14.26 o 
   0   7  19      226.52      212.26     22.62 o 
   1   7  19       18.98       24.27     12.18 o 
   2   7  19       28.63       39.20      7.73 o 
   3   7  19        0.00        7.96     11.49 o 
  -4   8  19       16.24       28.08     10.19 o 
  -3   8  19       36.63       32.63     28.43 o 
  -2   8  19      101.35      120.94     19.29 o 
  -1   8  19        0.54       11.17     13.83 o 
   0   8  19        5.17        9.18     20.83 o 
   1   8  19       27.96       23.51     28.64 o 
   2   8  19        3.49       -4.25     11.86 o 
   3   8  19        0.10       -9.92      9.92 o 
  -4   9  19        0.58        0.84     10.73 o 
  -3   9  19       72.02       81.00     13.55 o 
  -2   9  19       35.27       61.47     31.62 o 
  -1   9  19      151.42      117.44     33.73 o 
   0   9  19        1.64        8.95     15.47 o 
   1   9  19       72.68       85.79     14.66 o 
   2   9  19        0.12       -2.48     10.70 o 
  -3  10  19        0.34        2.70     11.18 o 
  -2  10  19        0.00       17.05     20.36 o 
  -1  10  19       79.63       59.28     17.73 o 
   0  10  19       99.50      155.09     19.11 o 
   1  10  19       37.45       37.42     12.48 o 
   2  10  19        1.33       -9.04      9.04 o 
  -3  11  19       74.94       98.21     41.00 o 
  -2  11  19        8.06       22.17     12.91 o 
  -1  11  19       11.36       25.88     11.17 o 
   0  11  19        9.60       14.20     12.63 o 
   1  11  19       27.78       15.85     10.59 o 
   2  11  19        0.01       -7.03     36.70 o 
  -2  12  19        2.28        1.58     12.62 o 
  -1  12  19        2.17        2.75     10.95 o 
   0  12  19      139.48      159.08     20.22 o 
   1  12  19       49.70       69.40     15.69 o 
  -2  13  19        0.23       32.90     15.97 o 
  -1  13  19       15.15       24.49     14.57 o 
   0  13  19       13.35       13.37     16.99 o 
  -4   0  20        1.52       13.38     12.46 o 
  -3   0  20      321.05      366.55     32.61 o 
  -2   0  20       79.31       56.11     21.26 o 
  -1   0  20        3.79       -0.50     12.26 o 
   0   0  20      328.91      359.34     31.09 o 
   1   0  20       25.16       39.79     22.88 o 
   2   0  20       17.02       11.94     11.22 o 
   3   0  20       71.92       71.45     14.92 o 
  -4   1  20        2.86       12.41     13.27 o 
  -3   1  20       29.23       46.99     18.64 o 
  -2   1  20        5.17        3.73     22.27 o 
  -1   1  20        4.80        3.55     15.53 o 
   0   1  20      139.70      144.84     32.28 o 
   1   1  20        1.13       17.58     11.19 o 
   2   1  20        0.51       -4.98      9.58 o 
   3   1  20       52.19       66.70     13.07 o 
  -4   2  20        5.56       30.27     13.02 o 
  -3   2  20        5.85       11.66     14.49 o 
  -2   2  20        0.47        2.25     11.73 o 
  -1   2  20        0.56       -3.41     11.69 o 
   0   2  20      209.16      213.78     20.13 o 
   1   2  20        0.19       -2.29      8.82 o 
   2   2  20        4.24       -8.81      8.81 o 
   3   2  20        5.24      -11.40     12.91 o 
  -4   3  20        0.25       -2.63     13.97 o 
  -3   3  20        2.43       16.24     12.86 o 
  -2   3  20        0.57       -9.98     11.11 o 
  -1   3  20       13.22       21.61     22.68 o 
   0   3  20        3.37       21.61     16.69 o 
   1   3  20      290.53      379.86     25.78 o 
   2   3  20        3.14       16.01      9.31 o 
   3   3  20       20.14       24.23      9.04 o 
  -4   4  20       44.69       47.82     14.59 o 
  -3   4  20       10.59       30.27     19.55 o 
  -2   4  20        8.60        9.67     17.70 o 
  -1   4  20       68.62       54.37     11.29 o 
   0   4  20        9.27       16.28     10.17 o 
   1   4  20       39.96       38.71     10.78 o 
   2   4  20       69.61       85.55     22.32 o 
   3   4  20       16.36       26.31     10.06 o 
  -4   5  20        6.04       17.29     25.26 o 
  -3   5  20        2.52       25.62     16.12 o 
  -2   5  20       36.24       51.21     14.56 o 
  -1   5  20       15.32        6.86      8.90 o 
   0   5  20      157.53      128.41     21.70 o 
   1   5  20       24.43       40.29     12.47 o 
   2   5  20       30.09       37.12     28.27 o 
   3   5  20        3.09       -5.31     11.84 o 
  -4   6  20        0.65       -5.41     18.29 o 
  -3   6  20       45.29       63.70     16.22 o 
  -2   6  20        0.07        2.50     16.79 o 
  -1   6  20        7.04        4.39     11.79 o 
   0   6  20       39.40       55.18     13.23 o 
   1   6  20       21.75       10.47     29.83 o 
   2   6  20       30.31       12.33     21.64 o 
   3   6  20        4.14      -19.92     20.69 o 
  -4   7  20       17.30      -15.03     15.03 o 
  -3   7  20        0.07       -6.37     30.67 o 
  -2   7  20        1.41       23.52     11.03 o 
  -1   7  20        0.18       10.39     18.78 o 
   0   7  20        0.57        7.95     21.02 o 
   1   7  20      228.76      264.57     45.24 o 
   2   7  20       47.24       62.91     11.26 o 
  -3   8  20       30.41       46.63     15.31 o 
  -2   8  20        3.59       -3.62     12.91 o 
  -1   8  20        4.99       24.58     20.42 o 
   0   8  20        3.23       -4.23     14.00 o 
   1   8  20       32.69       16.58     13.44 o 
   2   8  20        0.00       -5.27     11.39 o 
  -3   9  20        0.02      -15.61     15.61 o 
  -2   9  20       18.45       10.29     11.59 o 
  -1   9  20        0.11       11.46     29.21 o 
   0   9  20        7.73        9.55     14.80 o 
   1   9  20       10.37       33.47     24.10 o 
   2   9  20       31.27       35.87     15.15 o 
  -3  10  20        4.69       15.95     15.57 o 
  -2  10  20       18.11       23.72     14.23 o 
  -1  10  20       14.45        7.92     13.06 o 
   0  10  20        0.10       -0.65      2.47 o 
   1  10  20       59.08       64.63     16.76 o 
  -2  11  20        8.00       -0.77     13.37 o 
  -1  11  20       20.46       10.70     11.08 o 
   0  11  20        6.63       -6.53     13.70 o 
   1  11  20        7.34       13.63     16.69 o 
  -1  12  20        0.48       15.24     11.80 o 
   0  12  20       13.49       31.20     15.22 o 
  -4   1  21       27.58       38.39     13.88 o 
  -3   1  21        3.56       13.60     13.85 o 
  -2   1  21       18.76       26.78     14.09 o 
  -1   1  21       17.35       16.70     15.93 o 
   0   1  21        0.29       34.79     11.90 o 
   1   1  21        5.47       16.56     12.02 o 
   2   1  21       15.44       26.38     11.53 o 
   3   1  21        0.65        8.69     11.76 o 
  -4   2  21       23.16       16.04     21.41 o 
  -3   2  21       97.64      124.21     16.69 o 
  -2   2  21        0.05       -9.95      9.95 o 
  -1   2  21        4.90        0.22     10.81 o 
   0   2  21        0.02       47.52     15.94 o 
   1   2  21       23.44        3.96     22.97 o 
   2   2  21       23.46       40.97     15.04 o 
  -4   3  21       12.87       15.73     11.93 o 
  -3   3  21        8.69       19.46     14.95 o 
  -2   3  21       36.09       26.15     11.34 o 
  -1   3  21        0.15       -1.40     12.40 o 
   0   3  21       20.21       33.00     34.35 o 
   1   3  21        0.80       23.80     14.36 o 
   2   3  21        8.17        9.83     12.35 o 
  -4   4  21       40.08       58.57     15.71 o 
  -3   4  21        2.74        6.46     27.45 o 
  -2   4  21        9.55       36.76     14.70 o 
  -1   4  21       35.41       58.86     24.36 o 
   0   4  21       19.86       32.71     10.64 o 
   1   4  21       30.13       -0.96     12.76 o 
   2   4  21       14.88        4.77     14.84 o 
  -4   5  21       52.44       54.08     17.00 o 
  -3   5  21        1.99       12.41     13.41 o 
  -2   5  21        7.96       16.52     21.64 o 
  -1   5  21       31.15       33.36     11.91 o 
   0   5  21        2.02       -9.63      9.63 o 
   1   5  21       11.76       51.71     21.54 o 
   2   5  21        0.27       -6.91     14.13 o 
  -3   6  21        0.01       -4.39     18.28 o 
  -2   6  21       65.49       50.96     24.68 o 
  -1   6  21       33.46       35.46     11.31 o 
   0   6  21       68.15       59.77     13.34 o 
   1   6  21       49.89       69.99     16.89 o 
   2   6  21       21.52       21.75     14.80 o 
  -3   7  21       63.75       75.95     22.15 o 
  -2   7  21      185.44      202.29     21.19 o 
  -1   7  21        4.78        8.50     13.80 o 
   0   7  21        6.62       20.12     15.49 o 
   1   7  21        3.30       29.29     15.84 o 
   2   7  21        2.50       10.66     15.93 o 
  -3   8  21       40.93       54.93     17.09 o 
  -2   8  21       92.97       96.20     27.62 o 
  -1   8  21        1.60       -7.34     15.98 o 
   0   8  21       51.71       25.04     13.29 o 
   1   8  21        0.96        5.61     12.81 o 
  -2   9  21        1.17      -13.39     13.39 o 
  -1   9  21        8.18       19.23     13.87 o 
   0   9  21        8.70       28.07     31.13 o 
   1   9  21       69.38       45.27     13.79 o 
  -2  10  21       45.05       85.82     23.81 o 
  -1  10  21       18.13       -2.92     13.21 o 
   0  10  21        7.68       39.19     20.18 o 
  -1  11  21       37.94       47.73     13.83 o 
  -3   0  22       43.38       42.83     17.76 o 
  -2   0  22       30.95       21.94     23.35 o 
  -1   0  22        0.61       31.51     22.31 o 
   0   0  22       28.57       19.35     17.63 o 
   1   0  22       83.16       86.28     20.22 o 
   2   0  22        6.05       25.32     14.45 o 
  -3   1  22        3.60      -12.58     12.58 o 
  -2   1  22        6.84       29.26     12.28 o 
  -1   1  22       35.55       12.47     15.79 o 
   0   1  22       13.96       29.26     14.81 o 
   1   1  22        6.48       -2.99     38.64 o 
   2   1  22        1.96       -8.75     15.79 o 
  -3   2  22        3.42       34.22     34.45 o 
  -2   2  22       12.43       49.39     34.02 o 
  -1   2  22       13.80       21.34     21.56 o 
   0   2  22       16.71       -0.35     10.48 o 
   1   2  22        0.62        1.23     10.99 o 
   2   2  22       16.79       31.28     16.11 o 
  -3   3  22        0.84       21.48     19.75 o 
  -2   3  22       14.60        4.71     11.87 o 
  -1   3  22       64.31       68.84     13.85 o 
   0   3  22        0.76        5.54     12.95 o 
   1   3  22       68.19       82.36     16.47 o 
   2   3  22        5.69       35.76     11.81 o 
  -3   4  22        0.73       -6.98     10.88 o 
  -2   4  22       16.93        9.21     13.34 o 
  -1   4  22       30.60       24.32     19.88 o 
   0   4  22       37.00       29.71     13.24 o 
   1   4  22       11.76       21.64     16.24 o 
   2   4  22        0.26        9.08     14.48 o 
  -3   5  22        4.00        1.13     11.60 o 
  -2   5  22       28.76       27.10     39.32 o 
  -1   5  22       49.39       55.57     15.73 o 
   0   5  22      158.23      177.04     28.04 o 
   1   5  22      104.83      129.73     16.08 o 
  -3   6  22       15.40       -6.66     12.86 o 
  -2   6  22        5.49       -5.07     12.31 o 
  -1   6  22        0.61       -6.38     13.57 o 
   0   6  22        5.17        5.59     13.02 o 
   1   6  22        1.56        8.99     13.25 o 
  -2   7  22       10.28       42.57     20.94 o 
  -1   7  22       15.12       42.28     15.70 o 
   0   7  22       20.74       32.65     11.29 o 
   1   7  22        0.36       -8.14     14.70 o 
  -2   8  22       17.67        0.58     12.57 o 
  -1   8  22        9.52       25.21     38.82 o 
   0   8  22        0.97        2.00     11.64 o 
  -1   9  22       10.96       -3.45     15.56 o 
   0   9  22       12.10       24.93     13.16 o 
  -3   1  23        4.09       -9.79     13.55 o 
  -2   1  23        0.01       32.91     14.83 o 
  -1   1  23       16.27       16.26     12.18 o 
   0   1  23        2.71        4.43     13.41 o 
   1   1  23       17.75       38.81     19.29 o 
  -3   2  23       57.19       44.29     22.04 o 
  -2   2  23        1.37        9.75     32.44 o 
  -1   2  23        0.73        0.39     14.38 o 
   0   2  23        1.24       16.41     11.70 o 
   1   2  23       23.86        4.48     12.49 o 
  -3   3  23        6.74       21.25     15.06 o 
  -2   3  23        8.12       17.37     13.25 o 
  -1   3  23       23.17       17.86     46.36 o 
   0   3  23       36.49       38.38     17.13 o 
   1   3  23        7.19       15.98     26.53 o 
  -2   4  23        0.24        1.40     13.32 o 
  -1   4  23       14.53       52.84     12.07 o 
   0   4  23       20.35       22.98     25.42 o 
   1   4  23       61.67       73.34     18.10 o 
  -2   5  23        2.16       14.80     15.81 o 
  -1   5  23       26.73       25.51     13.65 o 
   0   5  23       14.16       -5.37     11.77 o 
  -2   6  23       39.47       51.36     18.68 o 
  -1   6  23       17.24       22.61     19.02 o 
   0   6  23       13.07       24.28     16.54 o 
  -1   7  23        0.61       10.43     14.63 o 
  -2   0  24       35.18        4.48     25.59 o 
  -1   0  24       71.77       37.83     20.57 o 
   0   0  24       10.63       16.69     25.64 o 
  -2   1  24       13.52       22.24     13.25 o 
  -1   1  24       15.31       30.71     21.71 o 
   0   1  24        0.25        1.88     11.49 o 
  -1   2  24        0.66       -6.20     15.00 o 
   0   2  24       29.16       44.90     18.24 o 
  -1   3  24        8.87       -2.13     13.41 o 
                                                 
